# Supplementary material for: Applying openEHR’s Guideline Definition Language to the SITS international stroke treatment registry: a European retrospective observational study
Source: BMC Med Inform Decis Mak. 2017 Jan 10;17:7. doi: 10.1186/s12911-016-0401-5 (PMC5223429; doi:10.1186/s12911-016-0401-5)
Supplement: Additional file 1: — Patient Ages and Times Since Stroke Onset – contains data on patient age and time since stroke onset for the 12,046 patients of the 2010–2011 study period. (CSV 315 kb) [file 12911_2016_401_MOESM1_ESM.csv]

ehrId	age	time_since_stroke_onset
patient1	80,yr	93,min
patient2	65,yr	82,min
patient3	57,yr	90,min
patient4	64,yr	65,min
patient5	50,yr	90,min
patient6	79,yr	107,min
patient7	78,yr	97,min
patient8	88,yr	135,min
patient9	70,yr	150,min
patient10	82,yr	95,min
patient11	82,yr	205,min
patient12	53,yr	255,min
patient13	61,yr	130,min
patient14	74,yr	157,min
patient15	87,yr	170,min
patient16	82,yr	105,min
patient17	53,yr	223,min
patient18	85,yr	143,min
patient19	85,yr	105,min
patient20	59,yr	205,min
patient21	81,yr	150,min
patient22	59,yr	175,min
patient23	73,yr	155,min
patient24	47,yr	345,min
patient25	81,yr	360,min
patient26	78,yr	180,min
patient27	70,yr	215,min
patient28	85,yr	255,min
patient29	83,yr	95,min
patient30	81,yr	190,min
patient31	64,yr	150,min
patient32	63,yr	200,min
patient33	42,yr	112,min
patient34	60,yr	235,min
patient35	61,yr	315,min
patient36	67,yr	110,min
patient37	53,yr
patient38	69,yr	159,min
patient39	40,yr	130,min
patient40	77,yr	113,min
patient41	81,yr	91,min
patient42	50,yr	185,min
patient43	80,yr	155,min
patient44	74,yr	135,min
patient45	58,yr	240,min
patient46	78,yr	195,min
patient47	79,yr	150,min
patient48	54,yr	65,min
patient49	72,yr	167,min
patient50	61,yr	205,min
patient51	45,yr	165,min
patient52	52,yr	166,min
patient53	70,yr	180,min
patient54	41,yr	180,min
patient55	46,yr	162,min
patient56	81,yr	120,min
patient57	78,yr	90,min
patient58	78,yr	165,min
patient59	65,yr	110,min
patient60	73,yr	180,min
patient61	78,yr	120,min
patient62	75,yr	140,min
patient63	65,yr	63,min
patient64	81,yr	35,min
patient65	83,yr	165,min
patient66	62,yr	66,min
patient67	65,yr	135,min
patient68	78,yr	242,min
patient69	80,yr	128,min
patient70	66,yr	100,min
patient71	89,yr	175,min
patient72	65,yr	170,min
patient73	81,yr	195,min
patient74	72,yr	180,min
patient75	58,yr	146,min
patient76	48,yr	78,min
patient77	43,yr	120,min
patient78	67,yr	124,min
patient79	78,yr	125,min
patient80	68,yr	152,min
patient81	79,yr	155,min
patient82	44,yr	280,min
patient83	43,yr	236,min
patient84	78,yr	182,min
patient85	74,yr	135,min
patient86	65,yr	165,min
patient87	79,yr	230,min
patient88	79,yr	210,min
patient89	89,yr	175,min
patient90	43,yr	70,min
patient91	80,yr	105,min
patient92	83,yr	195,min
patient93	73,yr	100,min
patient94	54,yr	187,min
patient95	77,yr	135,min
patient96	80,yr	254,min
patient97	58,yr	105,min
patient98	78,yr	237,min
patient99	84,yr	232,min
patient100	82,yr	155,min
patient101	86,yr	225,min
patient102	82,yr	210,min
patient103	86,yr	185,min
patient104	94,yr	220,min
patient105	75,yr	80,min
patient106	44,yr	82,min
patient107	72,yr	170,min
patient108	99,yr	199,min
patient109	75,yr	185,min
patient110	54,yr	150,min
patient111	77,yr	173,min
patient112	73,yr	45,min
patient113	77,yr	175,min
patient114	66,yr	140,min
patient115	85,yr	165,min
patient116	71,yr	270,min
patient117	74,yr	180,min
patient118	72,yr	225,min
patient119	72,yr	90,min
patient120	69,yr	146,min
patient121	85,yr	180,min
patient122	67,yr	210,min
patient123	66,yr	110,min
patient124	26,yr	85,min
patient125	69,yr	140,min
patient126	74,yr	140,min
patient127	23,yr	210,min
patient128	59,yr	120,min
patient129	43,yr	200,min
patient130	75,yr	125,min
patient131	82,yr	90,min
patient132	69,yr	185,min
patient133	74,yr	170,min
patient134	84,yr	202,min
patient135	74,yr	170,min
patient136	69,yr	185,min
patient137	73,yr	100,min
patient138	56,yr	120,min
patient139	57,yr	205,min
patient140	89,yr	130,min
patient141	70,yr	265,min
patient142	24,yr	170,min
patient143	82,yr	210,min
patient144	87,yr	165,min
patient145	71,yr	155,min
patient146	85,yr	145,min
patient147	80,yr	119,min
patient148	86,yr	195,min
patient149	74,yr	120,min
patient150	68,yr	137,min
patient151	89,yr	120,min
patient152	66,yr	120,min
patient153	71,yr	180,min
patient154	85,yr	260,min
patient155	78,yr	210,min
patient156	31,yr	130,min
patient157	66,yr	180,min
patient158	73,yr	150,min
patient159	83,yr	210,min
patient160	71,yr	170,min
patient161	91,yr	125,min
patient162	77,yr	255,min
patient163	60,yr
patient164	73,yr	155,min
patient165	89,yr	85,min
patient166	55,yr	165,min
patient167	69,yr	125,min
patient168	83,yr	145,min
patient169	90,yr	210,min
patient170	78,yr	130,min
patient171	60,yr	210,min
patient172	83,yr	200,min
patient173	73,yr	270,min
patient174	67,yr	200,min
patient175	73,yr	210,min
patient176	64,yr	150,min
patient177	49,yr	105,min
patient178	81,yr	195,min
patient179	81,yr	115,min
patient180	81,yr	135,min
patient181	84,yr	135,min
patient182	70,yr	110,min
patient183	70,yr
patient184	72,yr
patient185	78,yr	120,min
patient186	81,yr	110,min
patient187	57,yr	140,min
patient188	80,yr	120,min
patient189	58,yr	310,min
patient190	44,yr	65,min
patient191	49,yr	180,min
patient192	67,yr	210,min
patient193	69,yr	178,min
patient194	67,yr	135,min
patient195	69,yr	140,min
patient196	80,yr	270,min
patient197	74,yr	180,min
patient198	78,yr	225,min
patient199	54,yr	120,min
patient200	89,yr	160,min
patient201	87,yr	180,min
patient202	82,yr	120,min
patient203	49,yr	160,min
patient204	85,yr	135,min
patient205	77,yr	285,min
patient206	45,yr	190,min
patient207	61,yr	180,min
patient208	33,yr	145,min
patient209	81,yr	255,min
patient210	84,yr	235,min
patient211	81,yr	200,min
patient212	69,yr	125,min
patient213	75,yr	180,min
patient214	67,yr	130,min
patient215	78,yr	185,min
patient216	68,yr	140,min
patient217	79,yr	210,min
patient218	62,yr	90,min
patient219	68,yr	170,min
patient220	42,yr	150,min
patient221	71,yr
patient222	71,yr	120,min
patient223	59,yr	210,min
patient224	81,yr	165,min
patient225	83,yr	115,min
patient226	84,yr	155,min
patient227	59,yr	180,min
patient228	64,yr	180,min
patient229	68,yr	230,min
patient230	76,yr	135,min
patient231	72,yr	215,min
patient232	67,yr	160,min
patient233	85,yr	120,min
patient234	80,yr	260,min
patient235	60,yr	115,min
patient236	68,yr	260,min
patient237	48,yr	145,min
patient238	73,yr	255,min
patient239	79,yr	140,min
patient240	86,yr	150,min
patient241	74,yr	125,min
patient242	66,yr	145,min
patient243	77,yr	155,min
patient244	85,yr	250,min
patient245	69,yr
patient246	47,yr	110,min
patient247	80,yr	145,min
patient248	77,yr	150,min
patient249	83,yr	255,min
patient250	54,yr	193,min
patient251	85,yr	180,min
patient252	40,yr	145,min
patient253	71,yr	145,min
patient254	79,yr	90,min
patient255	57,yr	135,min
patient256	52,yr	130,min
patient257	64,yr	95,min
patient258	65,yr	140,min
patient259	63,yr	115,min
patient260	80,yr	205,min
patient261	76,yr	125,min
patient262	60,yr	225,min
patient263	90,yr	210,min
patient264	53,yr	150,min
patient265	60,yr	165,min
patient266	71,yr	120,min
patient267	67,yr	130,min
patient268	82,yr	140,min
patient269	77,yr	165,min
patient270	81,yr	125,min
patient271	65,yr	95,min
patient272	86,yr	120,min
patient273	76,yr	240,min
patient274	60,yr	265,min
patient275	82,yr	120,min
patient276	64,yr	180,min
patient277	69,yr	195,min
patient278	56,yr	220,min
patient279	79,yr	165,min
patient280	71,yr	245,min
patient281	66,yr	215,min
patient282	70,yr	175,min
patient283	77,yr	255,min
patient284	71,yr	120,min
patient285	82,yr	145,min
patient286	70,yr	200,min
patient287	83,yr	160,min
patient288	83,yr	285,min
patient289	78,yr	240,min
patient290	88,yr	40,min
patient291	55,yr	210,min
patient292	63,yr	205,min
patient293	78,yr	200,min
patient294	62,yr	100,min
patient295	71,yr	120,min
patient296	71,yr	140,min
patient297	84,yr	285,min
patient298	74,yr	60,min
patient299	73,yr	125,min
patient300	45,yr	90,min
patient301	89,yr	169,min
patient302	79,yr	288,min
patient303	73,yr	167,min
patient304	32,yr	215,min
patient305	73,yr	110,min
patient306	64,yr	230,min
patient307	62,yr	160,min
patient308	53,yr
patient309	81,yr	155,min
patient310	61,yr	120,min
patient311	42,yr	175,min
patient312	48,yr	155,min
patient313	39,yr	125,min
patient314	62,yr	128,min
patient315	61,yr	150,min
patient316	82,yr	255,min
patient317	71,yr	210,min
patient318	60,yr	255,min
patient319	59,yr	149,min
patient320	71,yr	270,min
patient321	62,yr	230,min
patient322	66,yr	160,min
patient323	70,yr	45,min
patient324	76,yr	255,min
patient325	72,yr	255,min
patient326	69,yr	75,min
patient327	52,yr	98,min
patient328	78,yr	90,min
patient329	79,yr	160,min
patient330	69,yr	132,min
patient331	61,yr	97,min
patient332	78,yr	134,min
patient333		80,min
patient334	54,yr	230,min
patient335	61,yr	250,min
patient336	76,yr	91,min
patient337	91,yr	105,min
patient338	87,yr	125,min
patient339	49,yr	10,min
patient340	71,yr	170,min
patient341	50,yr	45,min
patient342	63,yr	150,min
patient343	77,yr	130,min
patient344	86,yr	215,min
patient345	83,yr	175,min
patient346	46,yr	105,min
patient347	74,yr	165,min
patient348	73,yr	215,min
patient349	74,yr	200,min
patient350	80,yr	95,min
patient351	54,yr	210,min
patient352	82,yr	210,min
patient353	61,yr	125,min
patient354	62,yr	160,min
patient355	78,yr	125,min
patient356	69,yr	190,min
patient357	60,yr	215,min
patient358	88,yr	160,min
patient359	80,yr	125,min
patient360	50,yr	165,min
patient361	73,yr	120,min
patient362	37,yr	135,min
patient363	83,yr	125,min
patient364	67,yr	208,min
patient365	66,yr	90,min
patient366	64,yr	120,min
patient367	44,yr	165,min
patient368	36,yr	150,min
patient369	68,yr	220,min
patient370	75,yr	180,min
patient371	83,yr	180,min
patient372	74,yr	245,min
patient373	75,yr	230,min
patient374	84,yr	110,min
patient375	67,yr	85,min
patient376	70,yr	170,min
patient377	70,yr	210,min
patient378	70,yr	75,min
patient379	56,yr	125,min
patient380	57,yr	100,min
patient381	80,yr	215,min
patient382	83,yr	240,min
patient383	60,yr	155,min
patient384	69,yr	80,min
patient385	71,yr	100,min
patient386	79,yr	75,min
patient387	77,yr	100,min
patient388	69,yr	220,min
patient389	68,yr	100,min
patient390	81,yr	210,min
patient391	69,yr	165,min
patient392	69,yr	240,min
patient393	78,yr	135,min
patient394	55,yr	90,min
patient395	75,yr	205,min
patient396	81,yr	240,min
patient397	66,yr	130,min
patient398	79,yr	165,min
patient399	59,yr	190,min
patient400	81,yr	165,min
patient401	63,yr	105,min
patient402	57,yr	140,min
patient403	85,yr	185,min
patient404	47,yr	150,min
patient405	73,yr	135,min
patient406	64,yr	110,min
patient407	66,yr	215,min
patient408	70,yr	135,min
patient409	43,yr	260,min
patient410	58,yr	190,min
patient411	55,yr	135,min
patient412	69,yr	205,min
patient413	64,yr	210,min
patient414	67,yr	175,min
patient415	71,yr	130,min
patient416	74,yr	155,min
patient417	81,yr	277,min
patient418	82,yr	195,min
patient419	59,yr	185,min
patient420	86,yr	175,min
patient421	54,yr	190,min
patient422	73,yr	210,min
patient423	41,yr	135,min
patient424	53,yr	298,min
patient425	55,yr	215,min
patient426	57,yr	157,min
patient427	70,yr	130,min
patient428	80,yr	175,min
patient429	80,yr	150,min
patient430	54,yr	185,min
patient431	70,yr	220,min
patient432	63,yr	157,min
patient433	60,yr	270,min
patient434	52,yr	120,min
patient435	79,yr	130,min
patient436	71,yr	180,min
patient437	67,yr	105,min
patient438	62,yr	150,min
patient439	54,yr	210,min
patient440	54,yr	215,min
patient441	50,yr	140,min
patient442	45,yr	93,min
patient443	56,yr	130,min
patient444	72,yr	135,min
patient445	58,yr	210,min
patient446	65,yr	105,min
patient447	49,yr	150,min
patient448	75,yr	90,min
patient449	74,yr	115,min
patient450	81,yr	130,min
patient451	36,yr	215,min
patient452	76,yr	160,min
patient453	81,yr	127,min
patient454	67,yr	135,min
patient455	66,yr	125,min
patient456	70,yr	110,min
patient457	66,yr	75,min
patient458	61,yr	260,min
patient459	77,yr	90,min
patient460	80,yr	105,min
patient461	75,yr	265,min
patient462	64,yr	90,min
patient463	75,yr	165,min
patient464	29,yr	165,min
patient465	76,yr	151,min
patient466	74,yr
patient467	61,yr	210,min
patient468	46,yr	125,min
patient469	64,yr	95,min
patient470	90,yr	68,min
patient471	69,yr	110,min
patient472	73,yr	100,min
patient473	67,yr	140,min
patient474	53,yr	200,min
patient475	53,yr	105,min
patient476	76,yr	145,min
patient477	69,yr	170,min
patient478	79,yr	145,min
patient479	84,yr	175,min
patient480	85,yr	100,min
patient481	78,yr	90,min
patient482	76,yr	130,min
patient483	76,yr	140,min
patient484	60,yr	135,min
patient485	62,yr	190,min
patient486	67,yr	225,min
patient487	76,yr	230,min
patient488	64,yr	230,min
patient489	71,yr	135,min
patient490	55,yr	120,min
patient491	49,yr	80,min
patient492	76,yr	265,min
patient493	67,yr	190,min
patient494	70,yr	230,min
patient495	60,yr	185,min
patient496	86,yr	155,min
patient497	76,yr	115,min
patient498	71,yr	150,min
patient499	71,yr	135,min
patient500	67,yr	210,min
patient501	69,yr	165,min
patient502	45,yr
patient503	74,yr	180,min
patient504	47,yr	280,min
patient505	66,yr	125,min
patient506	80,yr	115,min
patient507	77,yr	315,min
patient508	76,yr	130,min
patient509	68,yr	145,min
patient510	45,yr	270,min
patient511	60,yr	195,min
patient512	78,yr	225,min
patient513	66,yr	180,min
patient514	69,yr	145,min
patient515	63,yr	105,min
patient516	80,yr	220,min
patient517	68,yr	195,min
patient518	57,yr	230,min
patient519	54,yr	160,min
patient520	83,yr	183,min
patient521	71,yr	87,min
patient522	73,yr	160,min
patient523	65,yr	155,min
patient524	84,yr	120,min
patient525	63,yr	180,min
patient526	69,yr	140,min
patient527	76,yr	180,min
patient528	30,yr	320,min
patient529	68,yr	140,min
patient530	80,yr	180,min
patient531	74,yr	190,min
patient532	63,yr	140,min
patient533	78,yr	170,min
patient534	68,yr	230,min
patient535	79,yr	235,min
patient536	86,yr	220,min
patient537	66,yr
patient538	66,yr	120,min
patient539	76,yr	175,min
patient540	58,yr	180,min
patient541	73,yr	130,min
patient542	77,yr	210,min
patient543	63,yr	175,min
patient544	78,yr	230,min
patient545	63,yr	165,min
patient546	80,yr	110,min
patient547	67,yr	160,min
patient548	62,yr	200,min
patient549	63,yr	250,min
patient550	69,yr	135,min
patient551	68,yr	155,min
patient552	50,yr	120,min
patient553	70,yr	225,min
patient554	40,yr	140,min
patient555	65,yr	260,min
patient556	85,yr	233,min
patient557	77,yr	200,min
patient558	60,yr
patient559	75,yr	150,min
patient560	67,yr	50,min
patient561	70,yr	130,min
patient562	77,yr	140,min
patient563	82,yr	180,min
patient564	64,yr	85,min
patient565	72,yr	100,min
patient566	62,yr	80,min
patient567	70,yr	60,min
patient568	71,yr	160,min
patient569	66,yr	115,min
patient570	70,yr	200,min
patient571	71,yr	265,min
patient572	87,yr	132,min
patient573	81,yr	240,min
patient574	60,yr	165,min
patient575	72,yr	120,min
patient576	78,yr	105,min
patient577	62,yr	90,min
patient578	63,yr	95,min
patient579	76,yr	120,min
patient580	88,yr	65,min
patient581	81,yr	120,min
patient582	81,yr	80,min
patient583	47,yr	115,min
patient584	50,yr	185,min
patient585	72,yr	85,min
patient586	69,yr	165,min
patient587	24,yr	150,min
patient588	78,yr	185,min
patient589	86,yr	100,min
patient590	69,yr	185,min
patient591	81,yr	100,min
patient592	53,yr	137,min
patient593	82,yr	170,min
patient594	64,yr	215,min
patient595	61,yr	117,min
patient596	80,yr	215,min
patient597	84,yr	130,min
patient598	65,yr	180,min
patient599	68,yr	120,min
patient600	70,yr	90,min
patient601	59,yr	110,min
patient602	46,yr	66,min
patient603	81,yr	165,min
patient604	78,yr	115,min
patient605	70,yr	255,min
patient606	67,yr	90,min
patient607	43,yr	55,min
patient608	87,yr	100,min
patient609	70,yr	214,min
patient610	68,yr	135,min
patient611	71,yr	130,min
patient612	77,yr	160,min
patient613	74,yr	160,min
patient614	74,yr	135,min
patient615	79,yr	60,min
patient616	68,yr	120,min
patient617	63,yr	215,min
patient618	70,yr	82,min
patient619	64,yr	170,min
patient620	62,yr	100,min
patient621	67,yr	230,min
patient622	59,yr	105,min
patient623	71,yr	180,min
patient624	40,yr	125,min
patient625	66,yr	210,min
patient626	46,yr	165,min
patient627	69,yr	145,min
patient628	75,yr	170,min
patient629	59,yr	145,min
patient630	61,yr	155,min
patient631	68,yr	120,min
patient632	72,yr	170,min
patient633	70,yr	90,min
patient634	75,yr	60,min
patient635	73,yr	40,min
patient636	67,yr	85,min
patient637	76,yr	200,min
patient638	79,yr	130,min
patient639	67,yr	105,min
patient640	81,yr	105,min
patient641	59,yr	120,min
patient642	85,yr	165,min
patient643	77,yr	70,min
patient644	84,yr	135,min
patient645	69,yr	101,min
patient646	54,yr	251,min
patient647	70,yr	75,min
patient648	68,yr	150,min
patient649	61,yr	100,min
patient650	79,yr	125,min
patient651	55,yr	257,min
patient652	56,yr	135,min
patient653	75,yr	151,min
patient654	63,yr	145,min
patient655	86,yr	145,min
patient656	63,yr	98,min
patient657	77,yr	164,min
patient658	82,yr	118,min
patient659	78,yr	90,min
patient660	60,yr	85,min
patient661	66,yr	62,min
patient662	65,yr	210,min
patient663	85,yr	110,min
patient664	76,yr	105,min
patient665	61,yr	90,min
patient666	88,yr	125,min
patient667	64,yr	115,min
patient668	80,yr	105,min
patient669	75,yr	145,min
patient670	66,yr	124,min
patient671	88,yr	130,min
patient672	64,yr	100,min
patient673	73,yr	235,min
patient674	76,yr	120,min
patient675	82,yr	110,min
patient676	73,yr	120,min
patient677	66,yr	120,min
patient678	70,yr	115,min
patient679	64,yr	97,min
patient680	84,yr	91,min
patient681	62,yr	82,min
patient682	33,yr	225,min
patient683	66,yr	195,min
patient684	46,yr	30,min
patient685	51,yr	135,min
patient686	57,yr	120,min
patient687	63,yr	115,min
patient688	51,yr	175,min
patient689	48,yr	160,min
patient690	68,yr	190,min
patient691	58,yr	248,min
patient692	68,yr	120,min
patient693	57,yr	135,min
patient694	77,yr	177,min
patient695	66,yr	130,min
patient696	79,yr	180,min
patient697	63,yr	200,min
patient698	51,yr	250,min
patient699	60,yr	278,min
patient700	70,yr	133,min
patient701	55,yr	100,min
patient702	65,yr	170,min
patient703	64,yr	120,min
patient704	62,yr	135,min
patient705	45,yr	156,min
patient706	62,yr	180,min
patient707	67,yr	100,min
patient708	70,yr	190,min
patient709	77,yr	165,min
patient710	68,yr	145,min
patient711	69,yr	170,min
patient712	47,yr	145,min
patient713	67,yr	65,min
patient714	72,yr	135,min
patient715	42,yr	175,min
patient716	60,yr	155,min
patient717	66,yr	180,min
patient718	57,yr	110,min
patient719	75,yr	175,min
patient720	54,yr	90,min
patient721	68,yr	140,min
patient722	63,yr	150,min
patient723	72,yr	205,min
patient724	72,yr	150,min
patient725	23,yr	135,min
patient726	82,yr	210,min
patient727	63,yr	150,min
patient728	69,yr	110,min
patient729	62,yr	105,min
patient730	27,yr	190,min
patient731	62,yr	185,min
patient732	69,yr	265,min
patient733	80,yr	190,min
patient734	69,yr	190,min
patient735	71,yr	140,min
patient736	60,yr	120,min
patient737	69,yr	105,min
patient738	63,yr	320,min
patient739	28,yr	75,min
patient740	74,yr	200,min
patient741	68,yr	115,min
patient742	36,yr	20,min
patient743	62,yr	115,min
patient744	51,yr	180,min
patient745	72,yr	75,min
patient746	49,yr	165,min
patient747	67,yr	270,min
patient748	59,yr	280,min
patient749	75,yr	115,min
patient750	58,yr	125,min
patient751	79,yr	108,min
patient752	67,yr	127,min
patient753	71,yr	180,min
patient754	40,yr	130,min
patient755	71,yr	100,min
patient756	67,yr	135,min
patient757	67,yr	121,min
patient758	76,yr	255,min
patient759	72,yr	95,min
patient760	58,yr	330,min
patient761	55,yr	150,min
patient762	70,yr	115,min
patient763	63,yr	160,min
patient764	61,yr	155,min
patient765	61,yr	80,min
patient766	59,yr	165,min
patient767	72,yr	160,min
patient768	67,yr	270,min
patient769	65,yr	160,min
patient770	48,yr	100,min
patient771	33,yr	225,min
patient772	74,yr	210,min
patient773	70,yr	120,min
patient774	64,yr	105,min
patient775	53,yr	65,min
patient776	77,yr	105,min
patient777	75,yr	205,min
patient778	57,yr	170,min
patient779	74,yr	105,min
patient780	78,yr	105,min
patient781	68,yr	95,min
patient782	76,yr	165,min
patient783	86,yr	170,min
patient784	61,yr	135,min
patient785	67,yr	233,min
patient786	50,yr	100,min
patient787	71,yr	153,min
patient788	54,yr	110,min
patient789	81,yr	270,min
patient790	60,yr	150,min
patient791	68,yr	245,min
patient792	79,yr	150,min
patient793	84,yr	85,min
patient794	57,yr	195,min
patient795	65,yr	222,min
patient796	48,yr	150,min
patient797	35,yr	215,min
patient798	74,yr	233,min
patient799	72,yr	180,min
patient800	77,yr	98,min
patient801	69,yr	140,min
patient802	77,yr	170,min
patient803	77,yr	125,min
patient804	75,yr	100,min
patient805	33,yr	160,min
patient806	72,yr	170,min
patient807	62,yr	125,min
patient808	74,yr	145,min
patient809	78,yr	210,min
patient810	65,yr	153,min
patient811	59,yr	150,min
patient812	54,yr	121,min
patient813	80,yr	65,min
patient814	40,yr	150,min
patient815	68,yr	175,min
patient816	70,yr	155,min
patient817	40,yr	90,min
patient818	61,yr	180,min
patient819	72,yr	150,min
patient820	55,yr	155,min
patient821	62,yr	180,min
patient822	68,yr	130,min
patient823	73,yr	132,min
patient824	81,yr	150,min
patient825	68,yr	220,min
patient826	63,yr	145,min
patient827	71,yr	180,min
patient828	69,yr	130,min
patient829	66,yr	112,min
patient830	73,yr	132,min
patient831	62,yr	210,min
patient832	77,yr	150,min
patient833	71,yr	150,min
patient834	75,yr	95,min
patient835	75,yr	185,min
patient836	74,yr	135,min
patient837	80,yr	165,min
patient838	67,yr	150,min
patient839	79,yr	75,min
patient840	75,yr	220,min
patient841	64,yr
patient842	81,yr	125,min
patient843	83,yr	165,min
patient844	59,yr	180,min
patient845	76,yr	130,min
patient846	61,yr	200,min
patient847	82,yr	105,min
patient848	61,yr	105,min
patient849	43,yr	200,min
patient850	77,yr	240,min
patient851	66,yr	135,min
patient852	62,yr	65,min
patient853	80,yr	110,min
patient854	50,yr	130,min
patient855	59,yr	170,min
patient856	48,yr	170,min
patient857	52,yr	145,min
patient858	85,yr	95,min
patient859	63,yr	140,min
patient860	75,yr	180,min
patient861	79,yr	165,min
patient862	82,yr	100,min
patient863	65,yr	115,min
patient864	71,yr	145,min
patient865	64,yr	70,min
patient866	74,yr	160,min
patient867	45,yr	215,min
patient868	61,yr	105,min
patient869	73,yr	105,min
patient870	69,yr	150,min
patient871	70,yr	117,min
patient872	63,yr	180,min
patient873	63,yr	210,min
patient874	77,yr	190,min
patient875	83,yr	100,min
patient876	77,yr	180,min
patient877	83,yr	150,min
patient878	66,yr	160,min
patient879	69,yr	105,min
patient880	47,yr	180,min
patient881	64,yr	90,min
patient882	35,yr
patient883	67,yr	90,min
patient884	80,yr	200,min
patient885	73,yr	150,min
patient886	67,yr	130,min
patient887	55,yr	120,min
patient888	74,yr	75,min
patient889	77,yr	90,min
patient890	66,yr	70,min
patient891	55,yr	270,min
patient892	71,yr	90,min
patient893	59,yr	135,min
patient894	80,yr	180,min
patient895	77,yr	90,min
patient896	76,yr	45,min
patient897	73,yr
patient898	73,yr	90,min
patient899	75,yr	130,min
patient900	87,yr	130,min
patient901	83,yr	90,min
patient902	66,yr	90,min
patient903	75,yr	120,min
patient904	55,yr	140,min
patient905	79,yr	165,min
patient906	63,yr	135,min
patient907	47,yr	265,min
patient908	68,yr	180,min
patient909	84,yr	135,min
patient910	62,yr	185,min
patient911	66,yr	90,min
patient912	81,yr	225,min
patient913	45,yr	135,min
patient914	81,yr	225,min
patient915	66,yr	120,min
patient916	68,yr	150,min
patient917	73,yr	160,min
patient918	80,yr	100,min
patient919	79,yr	180,min
patient920	65,yr	210,min
patient921	45,yr	90,min
patient922	81,yr	270,min
patient923	74,yr	200,min
patient924	53,yr	195,min
patient925	69,yr	265,min
patient926	82,yr	200,min
patient927	68,yr	130,min
patient928	69,yr	225,min
patient929	57,yr	260,min
patient930	40,yr	165,min
patient931	70,yr	130,min
patient932	74,yr	146,min
patient933	82,yr	120,min
patient934	67,yr	80,min
patient935	84,yr	150,min
patient936	80,yr	150,min
patient937	44,yr	106,min
patient938	79,yr	110,min
patient939	63,yr	75,min
patient940	64,yr	125,min
patient941	85,yr	173,min
patient942	33,yr	85,min
patient943	80,yr	145,min
patient944	82,yr	75,min
patient945	34,yr	170,min
patient946	74,yr	110,min
patient947	83,yr	253,min
patient948	49,yr	70,min
patient949	81,yr	60,min
patient950	80,yr	230,min
patient951	68,yr	208,min
patient952	77,yr	85,min
patient953	67,yr	190,min
patient954	50,yr	120,min
patient955	68,yr	60,min
patient956	84,yr	95,min
patient957	66,yr	115,min
patient958	75,yr	125,min
patient959	54,yr	130,min
patient960	70,yr	103,min
patient961	53,yr	105,min
patient962	78,yr	85,min
patient963	62,yr	137,min
patient964	79,yr	90,min
patient965	74,yr	127,min
patient966	91,yr	114,min
patient967	53,yr	210,min
patient968	72,yr	196,min
patient969	85,yr	155,min
patient970	70,yr	140,min
patient971	70,yr	150,min
patient972	79,yr	190,min
patient973	72,yr	205,min
patient974	78,yr	155,min
patient975	84,yr	220,min
patient976	58,yr	225,min
patient977	69,yr	176,min
patient978	73,yr	93,min
patient979	78,yr	180,min
patient980	62,yr	105,min
patient981	69,yr	260,min
patient982	54,yr	150,min
patient983	77,yr	188,min
patient984	45,yr	95,min
patient985	73,yr	165,min
patient986	69,yr	120,min
patient987	71,yr	135,min
patient988	78,yr	105,min
patient989	83,yr
patient990	64,yr	112,min
patient991	92,yr	135,min
patient992	81,yr
patient993	73,yr	180,min
patient994	80,yr	160,min
patient995	80,yr	160,min
patient996	61,yr	105,min
patient997	78,yr	80,min
patient998	77,yr	195,min
patient999	49,yr	190,min
patient1000	74,yr	270,min
patient1001	76,yr	135,min
patient1002	76,yr	205,min
patient1003	50,yr	240,min
patient1004	68,yr	240,min
patient1005	64,yr	245,min
patient1006	78,yr	190,min
patient1007	80,yr	135,min
patient1008	59,yr	220,min
patient1009	35,yr	250,min
patient1010	80,yr	195,min
patient1011	39,yr	120,min
patient1012	71,yr	155,min
patient1013	65,yr	165,min
patient1014	54,yr	135,min
patient1015	69,yr	180,min
patient1016	77,yr	210,min
patient1017	54,yr	115,min
patient1018	67,yr	160,min
patient1019	54,yr	175,min
patient1020	76,yr	130,min
patient1021	71,yr	95,min
patient1022	73,yr	120,min
patient1023	63,yr	255,min
patient1024		100,min
patient1025		130,min
patient1026		175,min
patient1027	62,yr	145,min
patient1028	72,yr	220,min
patient1029	75,yr	225,min
patient1030	65,yr	140,min
patient1031		180,min
patient1032	69,yr	195,min
patient1033	62,yr	166,min
patient1034	76,yr	135,min
patient1035	74,yr	170,min
patient1036	55,yr	185,min
patient1037	78,yr	90,min
patient1038	80,yr	115,min
patient1039	68,yr	205,min
patient1040	63,yr	135,min
patient1041	67,yr	145,min
patient1042	77,yr	160,min
patient1043	40,yr	150,min
patient1044	70,yr	120,min
patient1045	65,yr	120,min
patient1046	45,yr	215,min
patient1047	57,yr	190,min
patient1048	65,yr	180,min
patient1049	75,yr	225,min
patient1050	65,yr	80,min
patient1051	75,yr	220,min
patient1052	82,yr	165,min
patient1053	60,yr	105,min
patient1054	74,yr	170,min
patient1055	70,yr	190,min
patient1056	61,yr	110,min
patient1057	78,yr	135,min
patient1058	83,yr	105,min
patient1059	69,yr	125,min
patient1060	55,yr	255,min
patient1061	57,yr	85,min
patient1062	60,yr	260,min
patient1063	73,yr	135,min
patient1064	70,yr	140,min
patient1065	68,yr	143,min
patient1066	35,yr
patient1067	59,yr	150,min
patient1068	57,yr	160,min
patient1069	59,yr	135,min
patient1070	59,yr	110,min
patient1071	69,yr	120,min
patient1072	79,yr	95,min
patient1073	72,yr	120,min
patient1074	73,yr	150,min
patient1075	53,yr	150,min
patient1076	67,yr	110,min
patient1077	51,yr	195,min
patient1078	67,yr	245,min
patient1079	64,yr	235,min
patient1080	50,yr	265,min
patient1081	75,yr	125,min
patient1082	76,yr	155,min
patient1083	69,yr	95,min
patient1084	56,yr	265,min
patient1085	45,yr	150,min
patient1086	24,yr	280,min
patient1087	73,yr	135,min
patient1088	80,yr	110,min
patient1089	84,yr	165,min
patient1090	75,yr	165,min
patient1091	59,yr	165,min
patient1092	63,yr	120,min
patient1093	75,yr	90,min
patient1094	74,yr	195,min
patient1095	75,yr	105,min
patient1096	73,yr	210,min
patient1097	47,yr	135,min
patient1098	88,yr	260,min
patient1099	46,yr	135,min
patient1100	73,yr	200,min
patient1101	42,yr	150,min
patient1102	54,yr	125,min
patient1103	83,yr	130,min
patient1104	81,yr	165,min
patient1105	65,yr	140,min
patient1106	67,yr	170,min
patient1107	60,yr	125,min
patient1108	59,yr	140,min
patient1109	82,yr	110,min
patient1110	79,yr	135,min
patient1111	75,yr	165,min
patient1112	80,yr	210,min
patient1113	69,yr	120,min
patient1114	70,yr	135,min
patient1115	79,yr	120,min
patient1116	67,yr	95,min
patient1117	73,yr	170,min
patient1118	69,yr	165,min
patient1119	63,yr	240,min
patient1120	64,yr	130,min
patient1121	69,yr	195,min
patient1122	79,yr	200,min
patient1123	56,yr	155,min
patient1124	58,yr
patient1125	62,yr	125,min
patient1126	76,yr	155,min
patient1127	64,yr	135,min
patient1128	39,yr	175,min
patient1129	59,yr	125,min
patient1130	39,yr	215,min
patient1131	63,yr	165,min
patient1132	52,yr	120,min
patient1133	69,yr	115,min
patient1134	71,yr	180,min
patient1135	69,yr	150,min
patient1136	69,yr	115,min
patient1137	67,yr	135,min
patient1138	59,yr	180,min
patient1139	48,yr	95,min
patient1140	57,yr	170,min
patient1141	77,yr	108,min
patient1142	66,yr	180,min
patient1143	70,yr	225,min
patient1144	73,yr	240,min
patient1145	75,yr	89,min
patient1146	49,yr	147,min
patient1147	84,yr	183,min
patient1148	66,yr	300,min
patient1149	44,yr	124,min
patient1150	77,yr	265,min
patient1151	64,yr	125,min
patient1152	76,yr	170,min
patient1153	62,yr	169,min
patient1154	76,yr	178,min
patient1155	60,yr	200,min
patient1156	63,yr	110,min
patient1157	67,yr	350,min
patient1158	62,yr	150,min
patient1159	69,yr	235,min
patient1160	55,yr	139,min
patient1161	57,yr	150,min
patient1162	65,yr	135,min
patient1163	76,yr	142,min
patient1164	73,yr	165,min
patient1165	67,yr	180,min
patient1166	55,yr	132,min
patient1167	58,yr	180,min
patient1168	79,yr	205,min
patient1169	65,yr	160,min
patient1170	63,yr	190,min
patient1171	44,yr	209,min
patient1172	50,yr	119,min
patient1173	48,yr	180,min
patient1174	82,yr	245,min
patient1175	74,yr	175,min
patient1176	79,yr	143,min
patient1177	67,yr	125,min
patient1178	53,yr	180,min
patient1179	80,yr	140,min
patient1180	85,yr	280,min
patient1181	83,yr	110,min
patient1182	53,yr
patient1183	70,yr	115,min
patient1184	84,yr	162,min
patient1185	70,yr	355,min
patient1186	81,yr	85,min
patient1187	39,yr	200,min
patient1188	47,yr	245,min
patient1189	66,yr	115,min
patient1190	84,yr	150,min
patient1191	72,yr	165,min
patient1192	61,yr	170,min
patient1193	53,yr	205,min
patient1194	46,yr	145,min
patient1195	75,yr	160,min
patient1196	70,yr	240,min
patient1197	61,yr	125,min
patient1198	74,yr	150,min
patient1199	75,yr	240,min
patient1200	70,yr	175,min
patient1201	67,yr	145,min
patient1202	67,yr	195,min
patient1203	68,yr	195,min
patient1204	79,yr	135,min
patient1205	78,yr	160,min
patient1206	75,yr	250,min
patient1207	69,yr	180,min
patient1208	66,yr	205,min
patient1209	78,yr	205,min
patient1210	76,yr	140,min
patient1211	84,yr	230,min
patient1212	57,yr	205,min
patient1213	60,yr	210,min
patient1214	67,yr	150,min
patient1215	50,yr
patient1216	79,yr	160,min
patient1217	80,yr	180,min
patient1218	71,yr	150,min
patient1219	70,yr	180,min
patient1220	63,yr	150,min
patient1221	71,yr	255,min
patient1222	54,yr	150,min
patient1223	61,yr	120,min
patient1224	62,yr	120,min
patient1225	73,yr	175,min
patient1226	79,yr	190,min
patient1227	69,yr	185,min
patient1228	72,yr	105,min
patient1229	64,yr	270,min
patient1230	64,yr	173,min
patient1231	55,yr	170,min
patient1232	77,yr	155,min
patient1233	70,yr	165,min
patient1234	55,yr	230,min
patient1235	80,yr	280,min
patient1236	79,yr	150,min
patient1237	54,yr	135,min
patient1238	22,yr	170,min
patient1239	62,yr	220,min
patient1240	66,yr	215,min
patient1241	67,yr	240,min
patient1242	57,yr	135,min
patient1243	56,yr	135,min
patient1244	77,yr	190,min
patient1245	70,yr	150,min
patient1246	77,yr	205,min
patient1247	66,yr
patient1248	79,yr	165,min
patient1249	70,yr	220,min
patient1250	78,yr	200,min
patient1251	67,yr	155,min
patient1252	59,yr	175,min
patient1253	36,yr	210,min
patient1254	65,yr	158,min
patient1255	71,yr	125,min
patient1256	80,yr	250,min
patient1257	46,yr	200,min
patient1258	70,yr	175,min
patient1259	64,yr	135,min
patient1260	80,yr	120,min
patient1261	43,yr	150,min
patient1262	67,yr	107,min
patient1263	70,yr	130,min
patient1264	74,yr	180,min
patient1265	62,yr	145,min
patient1266	76,yr	180,min
patient1267	87,yr	119,min
patient1268	76,yr	245,min
patient1269	71,yr	175,min
patient1270	61,yr	175,min
patient1271	88,yr	205,min
patient1272	70,yr	135,min
patient1273	54,yr	165,min
patient1274	58,yr	195,min
patient1275	63,yr	135,min
patient1276	41,yr	60,min
patient1277	62,yr	240,min
patient1278	66,yr	125,min
patient1279	70,yr	150,min
patient1280	82,yr	60,min
patient1281	66,yr	175,min
patient1282	86,yr	195,min
patient1283	78,yr	120,min
patient1284	77,yr	130,min
patient1285	67,yr	180,min
patient1286	66,yr	205,min
patient1287	62,yr
patient1288	65,yr	300,min
patient1289	71,yr	165,min
patient1290	66,yr	180,min
patient1291	82,yr	135,min
patient1292	60,yr	270,min
patient1293	70,yr	130,min
patient1294	66,yr	270,min
patient1295	54,yr	210,min
patient1296	76,yr	170,min
patient1297	54,yr	240,min
patient1298	63,yr	140,min
patient1299	84,yr	85,min
patient1300	78,yr	250,min
patient1301	81,yr	115,min
patient1302	56,yr	180,min
patient1303	70,yr	175,min
patient1304	67,yr	285,min
patient1305	76,yr	95,min
patient1306	61,yr	220,min
patient1307	57,yr	187,min
patient1308	60,yr	124,min
patient1309	84,yr	105,min
patient1310	76,yr	145,min
patient1311	70,yr	195,min
patient1312	73,yr	210,min
patient1313	67,yr	150,min
patient1314	78,yr	225,min
patient1315	70,yr	240,min
patient1316	72,yr	205,min
patient1317	66,yr	140,min
patient1318	70,yr	200,min
patient1319	74,yr	200,min
patient1320	70,yr	145,min
patient1321	72,yr	150,min
patient1322	78,yr	250,min
patient1323	79,yr	145,min
patient1324	70,yr	185,min
patient1325	69,yr	180,min
patient1326	86,yr	105,min
patient1327	70,yr	160,min
patient1328	88,yr	170,min
patient1329	41,yr	73,min
patient1330	71,yr	215,min
patient1331	67,yr	160,min
patient1332	65,yr	155,min
patient1333	87,yr	160,min
patient1334	61,yr	190,min
patient1335	65,yr	182,min
patient1336	76,yr	245,min
patient1337	76,yr	166,min
patient1338	61,yr	125,min
patient1339	75,yr	193,min
patient1340	91,yr	140,min
patient1341	74,yr	225,min
patient1342	62,yr	120,min
patient1343	68,yr	125,min
patient1344	74,yr	30,min
patient1345	83,yr	160,min
patient1346	65,yr	130,min
patient1347	72,yr	175,min
patient1348	78,yr	205,min
patient1349	61,yr	150,min
patient1350	63,yr	80,min
patient1351	62,yr	100,min
patient1352	48,yr	150,min
patient1353	54,yr	110,min
patient1354	29,yr	165,min
patient1355	75,yr	155,min
patient1356	70,yr	255,min
patient1357	76,yr	140,min
patient1358	31,yr	155,min
patient1359	53,yr	105,min
patient1360	69,yr	200,min
patient1361	68,yr	140,min
patient1362	73,yr	180,min
patient1363	81,yr	195,min
patient1364	66,yr	210,min
patient1365	56,yr	255,min
patient1366	60,yr	100,min
patient1367	47,yr	75,min
patient1368	44,yr	140,min
patient1369	79,yr	175,min
patient1370	80,yr	195,min
patient1371	58,yr	195,min
patient1372	69,yr	165,min
patient1373	45,yr	125,min
patient1374	71,yr	110,min
patient1375	66,yr	210,min
patient1376	76,yr	125,min
patient1377	63,yr	130,min
patient1378	71,yr	120,min
patient1379	73,yr	150,min
patient1380	83,yr	155,min
patient1381	69,yr	100,min
patient1382	82,yr	115,min
patient1383	65,yr	180,min
patient1384	60,yr	150,min
patient1385	79,yr	140,min
patient1386	60,yr	185,min
patient1387	65,yr	200,min
patient1388	77,yr	110,min
patient1389	84,yr	120,min
patient1390	52,yr	160,min
patient1391	65,yr	130,min
patient1392	63,yr	114,min
patient1393	82,yr	180,min
patient1394	60,yr	250,min
patient1395	63,yr	270,min
patient1396	80,yr	150,min
patient1397	69,yr	210,min
patient1398	68,yr	265,min
patient1399	68,yr	130,min
patient1400	83,yr	80,min
patient1401	61,yr	180,min
patient1402	70,yr	181,min
patient1403	75,yr	210,min
patient1404	64,yr	240,min
patient1405	77,yr	165,min
patient1406	75,yr	150,min
patient1407	53,yr	240,min
patient1408	51,yr	224,min
patient1409	88,yr	160,min
patient1410	77,yr
patient1411	77,yr	120,min
patient1412	64,yr	150,min
patient1413	48,yr	270,min
patient1414	62,yr	360,min
patient1415	56,yr	230,min
patient1416	68,yr	270,min
patient1417	82,yr	175,min
patient1418	74,yr	220,min
patient1419	82,yr	210,min
patient1420	80,yr	180,min
patient1421	40,yr	200,min
patient1422	59,yr
patient1423	54,yr	145,min
patient1424	85,yr	197,min
patient1425	74,yr	160,min
patient1426	65,yr	193,min
patient1427	91,yr	220,min
patient1428	62,yr	155,min
patient1429	75,yr	225,min
patient1430	58,yr	240,min
patient1431	68,yr	230,min
patient1432	87,yr	190,min
patient1433	43,yr	210,min
patient1434	53,yr	140,min
patient1435	58,yr	150,min
patient1436	78,yr	145,min
patient1437	64,yr	210,min
patient1438	79,yr	290,min
patient1439	81,yr	265,min
patient1440	96,yr	165,min
patient1441	77,yr	160,min
patient1442	71,yr	110,min
patient1443	58,yr	160,min
patient1444	77,yr	220,min
patient1445	63,yr	105,min
patient1446	86,yr	180,min
patient1447	76,yr	160,min
patient1448	72,yr	255,min
patient1449	81,yr	180,min
patient1450	82,yr	105,min
patient1451	77,yr	135,min
patient1452	63,yr	140,min
patient1453	55,yr	215,min
patient1454	76,yr	225,min
patient1455	66,yr	205,min
patient1456	61,yr	150,min
patient1457	55,yr	130,min
patient1458	60,yr	220,min
patient1459	66,yr	200,min
patient1460	66,yr
patient1461	78,yr	173,min
patient1462	87,yr	165,min
patient1463	63,yr	175,min
patient1464	48,yr	135,min
patient1465	60,yr	175,min
patient1466	55,yr	150,min
patient1467	70,yr	145,min
patient1468	74,yr	220,min
patient1469	77,yr	110,min
patient1470	68,yr	100,min
patient1471	53,yr	195,min
patient1472	83,yr	135,min
patient1473	66,yr	170,min
patient1474	78,yr	181,min
patient1475	77,yr	153,min
patient1476	64,yr	150,min
patient1477	54,yr	345,min
patient1478	52,yr	235,min
patient1479	78,yr	105,min
patient1480	50,yr	215,min
patient1481	60,yr	100,min
patient1482	74,yr	135,min
patient1483	57,yr	135,min
patient1484	62,yr	170,min
patient1485	51,yr	135,min
patient1486	86,yr	275,min
patient1487	42,yr	215,min
patient1488	85,yr	105,min
patient1489	62,yr	150,min
patient1490	82,yr	155,min
patient1491	75,yr	100,min
patient1492	79,yr	175,min
patient1493	53,yr	175,min
patient1494	78,yr	120,min
patient1495	53,yr	170,min
patient1496	79,yr	115,min
patient1497	52,yr	214,min
patient1498	79,yr	149,min
patient1499	55,yr	120,min
patient1500	86,yr	180,min
patient1501	58,yr	130,min
patient1502	73,yr	230,min
patient1503	65,yr	105,min
patient1504	83,yr	160,min
patient1505	69,yr	175,min
patient1506	64,yr	125,min
patient1507	79,yr	165,min
patient1508	33,yr	155,min
patient1509	49,yr	195,min
patient1510	64,yr	185,min
patient1511	82,yr	265,min
patient1512	86,yr	109,min
patient1513	69,yr	205,min
patient1514	77,yr	254,min
patient1515	62,yr	115,min
patient1516	64,yr	139,min
patient1517	75,yr	165,min
patient1518	76,yr	170,min
patient1519	58,yr	120,min
patient1520	52,yr	170,min
patient1521	77,yr	160,min
patient1522	61,yr	180,min
patient1523	74,yr	235,min
patient1524	71,yr	140,min
patient1525	76,yr	274,min
patient1526	67,yr	100,min
patient1527	70,yr	200,min
patient1528	82,yr	145,min
patient1529	58,yr	220,min
patient1530	62,yr	100,min
patient1531	66,yr	230,min
patient1532	55,yr	150,min
patient1533	75,yr	190,min
patient1534	78,yr	240,min
patient1535	73,yr
patient1536	83,yr	205,min
patient1537	65,yr	220,min
patient1538	75,yr	140,min
patient1539	63,yr	157,min
patient1540	83,yr	120,min
patient1541	70,yr	105,min
patient1542	72,yr	127,min
patient1543	79,yr	130,min
patient1544	56,yr	150,min
patient1545	81,yr	180,min
patient1546	33,yr	230,min
patient1547	80,yr	103,min
patient1548	74,yr	205,min
patient1549	63,yr	175,min
patient1550	64,yr	195,min
patient1551	71,yr	200,min
patient1552	61,yr	170,min
patient1553	72,yr	105,min
patient1554	81,yr	170,min
patient1555	60,yr	210,min
patient1556	65,yr	104,min
patient1557	67,yr	165,min
patient1558	54,yr	190,min
patient1559	78,yr	189,min
patient1560	81,yr	122,min
patient1561	66,yr	130,min
patient1562	71,yr	140,min
patient1563	58,yr	195,min
patient1564	76,yr	90,min
patient1565	67,yr	165,min
patient1566	74,yr	60,min
patient1567	57,yr	225,min
patient1568	55,yr
patient1569	56,yr	130,min
patient1570	83,yr	85,min
patient1571	52,yr	150,min
patient1572	83,yr	270,min
patient1573	68,yr	145,min
patient1574	45,yr	175,min
patient1575	56,yr	170,min
patient1576	32,yr	132,min
patient1577	63,yr	170,min
patient1578	75,yr	40,min
patient1579	71,yr
patient1580	38,yr
patient1581	75,yr	145,min
patient1582	78,yr	165,min
patient1583	76,yr	190,min
patient1584	57,yr	120,min
patient1585	73,yr	165,min
patient1586	54,yr
patient1587	45,yr
patient1588	61,yr	230,min
patient1589	63,yr	125,min
patient1590	48,yr
patient1591	69,yr
patient1592	82,yr	270,min
patient1593	59,yr	300,min
patient1594	75,yr	170,min
patient1595	64,yr	140,min
patient1596	79,yr	140,min
patient1597	81,yr	145,min
patient1598	81,yr	145,min
patient1599	62,yr	200,min
patient1600	88,yr	195,min
patient1601	75,yr
patient1602	60,yr	237,min
patient1603	74,yr	200,min
patient1604	72,yr
patient1605	51,yr	190,min
patient1606	68,yr	165,min
patient1607	72,yr	140,min
patient1608	61,yr	110,min
patient1609	83,yr	114,min
patient1610	62,yr	120,min
patient1611	85,yr	170,min
patient1612	86,yr	170,min
patient1613	68,yr	190,min
patient1614	64,yr	165,min
patient1615	81,yr	108,min
patient1616	87,yr	105,min
patient1617	74,yr	167,min
patient1618	82,yr	130,min
patient1619	72,yr	125,min
patient1620	47,yr
patient1621	77,yr
patient1622	56,yr	140,min
patient1623	63,yr
patient1624	64,yr
patient1625	68,yr	158,min
patient1626	61,yr	130,min
patient1627	86,yr	138,min
patient1628	82,yr	155,min
patient1629	65,yr	160,min
patient1630	81,yr	115,min
patient1631	43,yr	220,min
patient1632	77,yr	232,min
patient1633	62,yr	135,min
patient1634	68,yr	135,min
patient1635	70,yr
patient1636	70,yr
patient1637	67,yr	165,min
patient1638	68,yr	95,min
patient1639	83,yr	200,min
patient1640	41,yr	160,min
patient1641	75,yr	145,min
patient1642	87,yr	240,min
patient1643	77,yr	185,min
patient1644	85,yr	255,min
patient1645	41,yr	195,min
patient1646	69,yr	270,min
patient1647	66,yr	160,min
patient1648	67,yr	210,min
patient1649	47,yr	120,min
patient1650	36,yr	210,min
patient1651	68,yr	160,min
patient1652	74,yr	270,min
patient1653	60,yr	240,min
patient1654	93,yr	165,min
patient1655	80,yr	185,min
patient1656	85,yr	125,min
patient1657	48,yr	110,min
patient1658	87,yr	170,min
patient1659	50,yr	125,min
patient1660	88,yr	210,min
patient1661	77,yr	180,min
patient1662	61,yr	90,min
patient1663	52,yr	165,min
patient1664	45,yr	255,min
patient1665	66,yr	180,min
patient1666	81,yr	150,min
patient1667	89,yr	125,min
patient1668	60,yr	135,min
patient1669	81,yr	115,min
patient1670	60,yr	135,min
patient1671	65,yr	115,min
patient1672	65,yr	140,min
patient1673	85,yr	135,min
patient1674	83,yr	143,min
patient1675	94,yr	90,min
patient1676	68,yr	250,min
patient1677	60,yr	180,min
patient1678	58,yr
patient1679	64,yr	107,min
patient1680	59,yr	135,min
patient1681	76,yr	105,min
patient1682	71,yr	150,min
patient1683	66,yr	120,min
patient1684	47,yr	140,min
patient1685	87,yr	160,min
patient1686	80,yr	230,min
patient1687	60,yr	130,min
patient1688	60,yr	110,min
patient1689	66,yr	125,min
patient1690	78,yr	185,min
patient1691	75,yr	270,min
patient1692	70,yr	270,min
patient1693	42,yr	120,min
patient1694	88,yr	175,min
patient1695	68,yr	110,min
patient1696	62,yr	75,min
patient1697	61,yr	265,min
patient1698	66,yr	260,min
patient1699	63,yr	110,min
patient1700	69,yr	225,min
patient1701	55,yr	110,min
patient1702	76,yr	200,min
patient1703	73,yr	190,min
patient1704	61,yr	180,min
patient1705	86,yr	140,min
patient1706	64,yr	145,min
patient1707	74,yr	255,min
patient1708	69,yr	173,min
patient1709	67,yr	255,min
patient1710	77,yr	110,min
patient1711	81,yr	165,min
patient1712	74,yr	148,min
patient1713	70,yr	225,min
patient1714	72,yr	165,min
patient1715	76,yr	136,min
patient1716	52,yr	105,min
patient1717	85,yr	115,min
patient1718	69,yr	165,min
patient1719	48,yr	157,min
patient1720	55,yr	180,min
patient1721	63,yr	77,min
patient1722	86,yr	200,min
patient1723	85,yr	114,min
patient1724	40,yr	145,min
patient1725	74,yr	125,min
patient1726	75,yr	130,min
patient1727	52,yr	175,min
patient1728	81,yr	186,min
patient1729	60,yr	25,min
patient1730	58,yr	230,min
patient1731	69,yr	200,min
patient1732	81,yr	180,min
patient1733	77,yr	145,min
patient1734	67,yr	135,min
patient1735	73,yr	105,min
patient1736	58,yr	150,min
patient1737	62,yr	185,min
patient1738	59,yr	130,min
patient1739	68,yr	155,min
patient1740	82,yr	120,min
patient1741	67,yr	175,min
patient1742	72,yr	125,min
patient1743	76,yr	119,min
patient1744	59,yr	195,min
patient1745	85,yr	110,min
patient1746	80,yr	120,min
patient1747	72,yr	105,min
patient1748	74,yr	120,min
patient1749	79,yr	100,min
patient1750	77,yr	227,min
patient1751	88,yr	275,min
patient1752	77,yr	175,min
patient1753	62,yr	155,min
patient1754	83,yr	215,min
patient1755	79,yr	190,min
patient1756	52,yr	185,min
patient1757	52,yr	167,min
patient1758	67,yr	160,min
patient1759	75,yr	130,min
patient1760	57,yr
patient1761	66,yr	170,min
patient1762	76,yr	150,min
patient1763	90,yr	210,min
patient1764	76,yr	146,min
patient1765	87,yr	165,min
patient1766	79,yr	155,min
patient1767	58,yr	160,min
patient1768	77,yr	15,min
patient1769	66,yr	120,min
patient1770	67,yr	45,min
patient1771	82,yr	195,min
patient1772	69,yr	300,min
patient1773	62,yr	165,min
patient1774	83,yr	160,min
patient1775	71,yr	195,min
patient1776	73,yr	215,min
patient1777	65,yr	240,min
patient1778	48,yr	125,min
patient1779	75,yr
patient1780	62,yr	45,min
patient1781	83,yr	165,min
patient1782	64,yr	90,min
patient1783	82,yr	150,min
patient1784	61,yr	255,min
patient1785	83,yr	135,min
patient1786	61,yr	175,min
patient1787	85,yr	154,min
patient1788	66,yr	150,min
patient1789	61,yr	240,min
patient1790	82,yr	245,min
patient1791	69,yr	265,min
patient1792	45,yr	71,min
patient1793	83,yr
patient1794	73,yr	150,min
patient1795	80,yr	120,min
patient1796	61,yr	120,min
patient1797	46,yr	10,min
patient1798	77,yr	125,min
patient1799	66,yr	140,min
patient1800	69,yr	90,min
patient1801	48,yr	168,min
patient1802	81,yr	79,min
patient1803	74,yr	120,min
patient1804	81,yr	160,min
patient1805	56,yr	180,min
patient1806	58,yr	125,min
patient1807	77,yr	120,min
patient1808	76,yr	186,min
patient1809	84,yr	167,min
patient1810	75,yr	92,min
patient1811	74,yr	95,min
patient1812	76,yr	125,min
patient1813	70,yr	210,min
patient1814	50,yr	122,min
patient1815	72,yr	170,min
patient1816	79,yr	175,min
patient1817	58,yr	130,min
patient1818	83,yr	130,min
patient1819	80,yr	115,min
patient1820	58,yr	210,min
patient1821	64,yr	250,min
patient1822	70,yr	230,min
patient1823	67,yr	175,min
patient1824	70,yr	125,min
patient1825	41,yr	255,min
patient1826	78,yr	215,min
patient1827	47,yr	180,min
patient1828	81,yr	100,min
patient1829	77,yr	115,min
patient1830	46,yr	195,min
patient1831	65,yr	147,min
patient1832	60,yr
patient1833	68,yr	105,min
patient1834	72,yr	130,min
patient1835	73,yr	155,min
patient1836	54,yr	140,min
patient1837	45,yr	210,min
patient1838	60,yr	134,min
patient1839	38,yr	55,min
patient1840	96,yr	130,min
patient1841	70,yr	140,min
patient1842	79,yr	110,min
patient1843	69,yr	210,min
patient1844	50,yr	165,min
patient1845	74,yr	140,min
patient1846	72,yr
patient1847	50,yr	185,min
patient1848	74,yr	120,min
patient1849	58,yr	250,min
patient1850	75,yr	275,min
patient1851	62,yr	150,min
patient1852	71,yr	145,min
patient1853	78,yr	175,min
patient1854	81,yr	140,min
patient1855	84,yr	105,min
patient1856	83,yr	180,min
patient1857	91,yr	150,min
patient1858	84,yr	110,min
patient1859	64,yr	155,min
patient1860	79,yr	155,min
patient1861	72,yr	110,min
patient1862	59,yr	170,min
patient1863	69,yr	150,min
patient1864	71,yr	155,min
patient1865	75,yr	124,min
patient1866	71,yr	103,min
patient1867	51,yr
patient1868	70,yr	89,min
patient1869	83,yr	74,min
patient1870	76,yr	180,min
patient1871	58,yr	245,min
patient1872	76,yr	130,min
patient1873	80,yr	165,min
patient1874	54,yr	180,min
patient1875	49,yr	123,min
patient1876	83,yr	95,min
patient1877	81,yr	135,min
patient1878	80,yr	130,min
patient1879	81,yr	120,min
patient1880	85,yr	115,min
patient1881	61,yr	90,min
patient1882	78,yr	100,min
patient1883	68,yr	195,min
patient1884	76,yr	228,min
patient1885	71,yr	150,min
patient1886	66,yr
patient1887	83,yr	130,min
patient1888	70,yr	130,min
patient1889	64,yr	120,min
patient1890	55,yr	100,min
patient1891	56,yr	130,min
patient1892	89,yr	100,min
patient1893	70,yr	170,min
patient1894	75,yr	140,min
patient1895	82,yr	155,min
patient1896	56,yr	115,min
patient1897	85,yr
patient1898	57,yr	120,min
patient1899	79,yr	80,min
patient1900	59,yr	190,min
patient1901	87,yr	164,min
patient1902	79,yr	100,min
patient1903	60,yr	170,min
patient1904	80,yr	83,min
patient1905	85,yr	215,min
patient1906	77,yr	202,min
patient1907	81,yr	105,min
patient1908	60,yr	175,min
patient1909	70,yr	265,min
patient1910	73,yr	85,min
patient1911	78,yr	125,min
patient1912	80,yr	225,min
patient1913	77,yr	52,min
patient1914	89,yr	68,min
patient1915	61,yr	75,min
patient1916	70,yr	120,min
patient1917	73,yr	120,min
patient1918	88,yr	120,min
patient1919	67,yr	135,min
patient1920	70,yr	90,min
patient1921	62,yr	135,min
patient1922	76,yr	120,min
patient1923	80,yr	65,min
patient1924	85,yr	85,min
patient1925	80,yr	180,min
patient1926	46,yr	150,min
patient1927	79,yr	100,min
patient1928	65,yr	215,min
patient1929	90,yr	140,min
patient1930	60,yr	145,min
patient1931	61,yr	105,min
patient1932	68,yr	240,min
patient1933	81,yr	220,min
patient1934	55,yr	174,min
patient1935	88,yr	125,min
patient1936	68,yr	95,min
patient1937	70,yr	87,min
patient1938	81,yr	116,min
patient1939	76,yr	120,min
patient1940	75,yr	70,min
patient1941	76,yr	93,min
patient1942	55,yr	90,min
patient1943	78,yr	155,min
patient1944	73,yr	88,min
patient1945	72,yr	107,min
patient1946	81,yr	85,min
patient1947	82,yr	73,min
patient1948	72,yr	250,min
patient1949	81,yr	115,min
patient1950	71,yr	87,min
patient1951	47,yr	120,min
patient1952	73,yr	90,min
patient1953	72,yr	180,min
patient1954	71,yr	135,min
patient1955	69,yr	225,min
patient1956	83,yr	165,min
patient1957	83,yr	360,min
patient1958	78,yr	165,min
patient1959	71,yr	80,min
patient1960	62,yr	85,min
patient1961	82,yr	135,min
patient1962	78,yr	155,min
patient1963	81,yr	120,min
patient1964	59,yr	155,min
patient1965	53,yr	90,min
patient1966	77,yr	161,min
patient1967	94,yr	210,min
patient1968	45,yr	105,min
patient1969	71,yr	170,min
patient1970	74,yr	250,min
patient1971	79,yr
patient1972	79,yr	85,min
patient1973	78,yr	75,min
patient1974	78,yr	112,min
patient1975	65,yr	196,min
patient1976	72,yr	90,min
patient1977	78,yr	100,min
patient1978	37,yr	240,min
patient1979	79,yr
patient1980	65,yr	75,min
patient1981	87,yr	115,min
patient1982	43,yr	135,min
patient1983	59,yr	168,min
patient1984	79,yr	104,min
patient1985	63,yr	95,min
patient1986	58,yr	85,min
patient1987	81,yr	130,min
patient1988	84,yr	95,min
patient1989	68,yr	155,min
patient1990	78,yr	350,min
patient1991	75,yr	120,min
patient1992	85,yr	206,min
patient1993	79,yr	105,min
patient1994	80,yr	133,min
patient1995	24,yr	75,min
patient1996	75,yr	150,min
patient1997	71,yr	220,min
patient1998	72,yr	105,min
patient1999	81,yr	125,min
[truncated: 10,047 more rows]
