# Supplementary material for: Applying openEHR’s Guideline Definition Language to the SITS international stroke treatment registry: a European retrospective observational study
Source: BMC Med Inform Decis Mak. 2017 Jan 10;17:7. doi: 10.1186/s12911-016-0401-5 (PMC5223429; doi:10.1186/s12911-016-0401-5)
Supplement: Additional file 3: — NIHSS Scores – contains data on the NIHSS scores of the 12,046 patients of the 2010–2011 study period. (CSV 183 kb) [file 12911_2016_401_MOESM3_ESM.csv]

ehrId	total_score
patient1	24
patient2	12
patient3	5
patient4	14
patient5	8
patient6	6
patient7	17
patient8	15
patient9	5
patient10	16
patient11	24
patient12	7
patient13	4
patient14	20
patient15	15
patient16	23
patient17	0
patient18	21
patient19	11
patient20	12
patient21	22
patient22	6
patient23	7
patient24	8
patient25	21
patient26	5
patient27	11
patient28	16
patient29	22
patient30	14
patient31	19
patient32	12
patient33	20
patient34	8
patient35	4
patient36	12
patient37	20
patient38	17
patient39	12
patient40	16
patient41	24
patient42	6
patient43	10
patient44	23
patient45	5
patient46	10
patient47	10
patient48	13
patient49	6
patient50	16
patient51	4
patient52	13
patient53	15
patient54	14
patient55	3
patient56	5
patient57	5
patient58	4
patient59	23
patient60	5
patient61	4
patient62	5
patient63	6
patient64	16
patient65	23
patient66	15
patient67	21
patient68	0
patient69	0
patient70	17
patient71	0
patient72	6
patient73	0
patient74	3
patient75	3
patient76	17
patient77	16
patient78	7
patient79
patient80	4
patient81	14
patient82	3
patient83	18
patient84	10
patient85	1
patient86	8
patient87	2
patient88
patient89	9
patient90	0
patient91	24
patient92	19
patient93	19
patient94
patient95
patient96
patient97	2
patient98	10
patient99	8
patient100	21
patient101
patient102	19
patient103	8
patient104
patient105
patient106	6
patient107	20
patient108	20
patient109	7
patient110	10
patient111	19
patient112	5
patient113	4
patient114	11
patient115	4
patient116	0
patient117	0
patient118	0
patient119
patient120
patient121
patient122	5
patient123	14
patient124
patient125
patient126	18
patient127	4
patient128	8
patient129
patient130
patient131
patient132	4
patient133	24
patient134	12
patient135
patient136	17
patient137	22
patient138
patient139
patient140
patient141	4
patient142
patient143
patient144	16
patient145	4
patient146	16
patient147
patient148	13
patient149
patient150	14
patient151	10
patient152
patient153	21
patient154
patient155
patient156
patient157
patient158
patient159	19
patient160	8
patient161	22
patient162
patient163	4
patient164	5
patient165	6
patient166	8
patient167
patient168
patient169	6
patient170
patient171
patient172
patient173	4
patient174	6
patient175	5
patient176
patient177
patient178	15
patient179	20
patient180	13
patient181	23
patient182
patient183	6
patient184
patient185
patient186
patient187
patient188	5
patient189
patient190
patient191
patient192
patient193
patient194
patient195
patient196
patient197
patient198
patient199
patient200
patient201
patient202
patient203
patient204
patient205
patient206
patient207	18
patient208
patient209
patient210
patient211
patient212
patient213	19
patient214
patient215
patient216
patient217
patient218
patient219
patient220
patient221
patient222
patient223
patient224
patient225
patient226
patient227
patient228
patient229
patient230
patient231
patient232
patient233
patient234
patient235
patient236
patient237
patient238
patient239
patient240
patient241
patient242
patient243
patient244
patient245
patient246
patient247
patient248
patient249
patient250
patient251
patient252
patient253	17
patient254
patient255
patient256
patient257
patient258
patient259
patient260
patient261
patient262
patient263
patient264
patient265
patient266
patient267
patient268
patient269
patient270
patient271
patient272
patient273
patient274
patient275
patient276
patient277
patient278
patient279
patient280	16
patient281
patient282
patient283	3
patient284
patient285
patient286
patient287	19
patient288
patient289
patient290
patient291
patient292
patient293
patient294
patient295
patient296
patient297
patient298	19
patient299
patient300
patient301
patient302
patient303
patient304
patient305
patient306
patient307
patient308
patient309	7
patient310	18
patient311	17
patient312	22
patient313	15
patient314	25
patient315	11
patient316	14
patient317	4
patient318	18
patient319	9
patient320	8
patient321	6
patient322	7
patient323	9
patient324	5
patient325	9
patient326	11
patient327	5
patient328	6
patient329	9
patient330	21
patient331	17
patient332	10
patient333	4
patient334	13
patient335	7
patient336	24
patient337	16
patient338	15
patient339	11
patient340	7
patient341	10
patient342	4
patient343	6
patient344	7
patient345	15
patient346	18
patient347	13
patient348	15
patient349	19
patient350	22
patient351	6
patient352	5
patient353	10
patient354	8
patient355	4
patient356	11
patient357	5
patient358	22
patient359	6
patient360	4
patient361	9
patient362	12
patient363	11
patient364	4
patient365	11
patient366	16
patient367	14
patient368	8
patient369	4
patient370	5
patient371	17
patient372	8
patient373	4
patient374	6
patient375	14
patient376	8
patient377	5
patient378	20
patient379	6
patient380	17
patient381	6
patient382	16
patient383	12
patient384	8
patient385	10
patient386	18
patient387	15
patient388	23
patient389	7
patient390	12
patient391	12
patient392	10
patient393	12
patient394	15
patient395	21
patient396	8
patient397	15
patient398	40
patient399	21
patient400	15
patient401	8
patient402	7
patient403	5
patient404	6
patient405	7
patient406	14
patient407	7
patient408	22
patient409	18
patient410	21
patient411	4
patient412	6
patient413	9
patient414	8
patient415	3
patient416	6
patient417	6
patient418	19
patient419	4
patient420	7
patient421	24
patient422	4
patient423	8
patient424	5
patient425	5
patient426	11
patient427	6
patient428	20
patient429	6
patient430	11
patient431	21
patient432	17
patient433	9
patient434	13
patient435	12
patient436	18
patient437	15
patient438	15
patient439	16
patient440	10
patient441	14
patient442	24
patient443	19
patient444	15
patient445	15
patient446	13
patient447	15
patient448	10
patient449	16
patient450	7
patient451	14
patient452	13
patient453	22
patient454	7
patient455	5
patient456	16
patient457	7
patient458	28
patient459	14
patient460	15
patient461	19
patient462	15
patient463	11
patient464	10
patient465	13
patient466	18
patient467	15
patient468	9
patient469	16
patient470	14
patient471	18
patient472	21
patient473	12
patient474	11
patient475	10
patient476	22
patient477	5
patient478	22
patient479	17
patient480	19
patient481	15
patient482	15
patient483	14
patient484	5
patient485	6
patient486	6
patient487	8
patient488	12
patient489	8
patient490	19
patient491	17
patient492	8
patient493	6
patient494	23
patient495	6
patient496	10
patient497	8
patient498	18
patient499	7
patient500	18
patient501	23
patient502	4
patient503	14
patient504
patient505	20
patient506	10
patient507	18
patient508	16
patient509	12
patient510	7
patient511	4
patient512	11
patient513	4
patient514	15
patient515	24
patient516	5
patient517	10
patient518	5
patient519	7
patient520	8
patient521	17
patient522	7
patient523	8
patient524	12
patient525	9
patient526	5
patient527	23
patient528	26
patient529	14
patient530	24
patient531	10
patient532	13
patient533	6
patient534	9
patient535	15
patient536	12
patient537	6
patient538	12
patient539	6
patient540	8
patient541	4
patient542	19
patient543	6
patient544	7
patient545	6
patient546	22
patient547	7
patient548	10
patient549	17
patient550	22
patient551	17
patient552	4
patient553	16
patient554	9
patient555	4
patient556	5
patient557	5
patient558	10
patient559	17
patient560	7
patient561	12
patient562	22
patient563	22
patient564	11
patient565	12
patient566	20
patient567	22
patient568	19
patient569	13
patient570	8
patient571	8
patient572	22
patient573	4
patient574	13
patient575	23
patient576	15
patient577	5
patient578	11
patient579	5
patient580	12
patient581	7
patient582	5
patient583	6
patient584	5
patient585	12
patient586	8
patient587	4
patient588	14
patient589	21
patient590	7
patient591	7
patient592	18
patient593	19
patient594	8
patient595	5
patient596	19
patient597	36
patient598	11
patient599	18
patient600	7
patient601	14
patient602	4
patient603	14
patient604	11
patient605	15
patient606	14
patient607	8
patient608	21
patient609	4
patient610	10
patient611	11
patient612	5
patient613	19
patient614	10
patient615	25
patient616	6
patient617	5
patient618	17
patient619	13
patient620	11
patient621	6
patient622	8
patient623	12
patient624	8
patient625	9
patient626	6
patient627	17
patient628	9
patient629	16
patient630	15
patient631	11
patient632	13
patient633	13
patient634	13
patient635	8
patient636	18
patient637	5
patient638	12
patient639	15
patient640	19
patient641	7
patient642	7
patient643	8
patient644	9
patient645	19
patient646	7
patient647	14
patient648	9
patient649	20
patient650	12
patient651	6
patient652	15
patient653	15
patient654	14
patient655	18
patient656	7
patient657	6
patient658	6
patient659	17
patient660	13
patient661	11
patient662	16
patient663	19
patient664	21
patient665	5
patient666	5
patient667	12
patient668	19
patient669	19
patient670	6
patient671	19
patient672	11
patient673	5
patient674	9
patient675	18
patient676	19
patient677	14
patient678	7
patient679	5
patient680	21
patient681	5
patient682	5
patient683	5
patient684	4
patient685	14
patient686	16
patient687	19
patient688	6
patient689	7
patient690	8
patient691	8
patient692	9
patient693	6
patient694	15
patient695	22
patient696	9
patient697	4
patient698	5
patient699	17
patient700	11
patient701	9
patient702	6
patient703	6
patient704	18
patient705	9
patient706	4
patient707	8
patient708	7
patient709	7
patient710	13
patient711	15
patient712	8
patient713	10
patient714	20
patient715	7
patient716	5
patient717	10
patient718	20
patient719	11
patient720	18
patient721	10
patient722	13
patient723	6
patient724	11
patient725	5
patient726	20
patient727	22
patient728	5
patient729	21
patient730	5
patient731	5
patient732	4
patient733	8
patient734	15
patient735	11
patient736	34
patient737	6
patient738	5
patient739	11
patient740	9
patient741	15
patient742	6
patient743	5
patient744	5
patient745	6
patient746	6
patient747	11
patient748	5
patient749	13
patient750	4
patient751	9
patient752	10
patient753	6
patient754	4
patient755	6
patient756	14
patient757	5
patient758	20
patient759	10
patient760	13
patient761	5
patient762	4
patient763	5
patient764	4
patient765	5
patient766	11
patient767	15
patient768	5
patient769	5
patient770	14
patient771	7
patient772	4
patient773	5
patient774	5
patient775	14
patient776	18
patient777	9
patient778	9
patient779	18
patient780	7
patient781	4
patient782	14
patient783	13
patient784	6
patient785	5
patient786	10
patient787	7
patient788	5
patient789	5
patient790	13
patient791	8
patient792	9
patient793	16
patient794	15
patient795	6
patient796	6
patient797	8
patient798	9
patient799	6
patient800	24
patient801	18
patient802	19
patient803	12
patient804	15
patient805	9
patient806	6
patient807	14
patient808	23
patient809	16
patient810	7
patient811	7
patient812	19
patient813	20
patient814	25
patient815	8
patient816	18
patient817	6
patient818	11
patient819	9
patient820	7
patient821	5
patient822	9
patient823	13
patient824	16
patient825	7
patient826	12
patient827	19
patient828	7
patient829	9
patient830	13
patient831	21
patient832	13
patient833	14
patient834	22
patient835	11
patient836	18
patient837	20
patient838	9
patient839	15
patient840	4
patient841	21
patient842	7
patient843	15
patient844	12
patient845	16
patient846	8
patient847	12
patient848	8
patient849	18
patient850	14
patient851	11
patient852	22
patient853	12
patient854	17
patient855	13
patient856	18
patient857	9
patient858	10
patient859	10
patient860	9
patient861	10
patient862	8
patient863	13
patient864	8
patient865	18
patient866	6
patient867	9
patient868	13
patient869	20
patient870	7
patient871	8
patient872	11
patient873	6
patient874	6
patient875	20
patient876	7
patient877	23
patient878	10
patient879	5
patient880	5
patient881	6
patient882	3
patient883	8
patient884	7
patient885	13
patient886	7
patient887	24
patient888	20
patient889	16
patient890	23
patient891	7
patient892	11
patient893	6
patient894	9
patient895	18
patient896	9
patient897	9
patient898	6
patient899	16
patient900	7
patient901	23
patient902	5
patient903	17
patient904	18
patient905	19
patient906	10
patient907	10
patient908	18
patient909	12
patient910	18
patient911	8
patient912	6
patient913	5
patient914	6
patient915	19
patient916	7
patient917	4
patient918	12
patient919	4
patient920	14
patient921	12
patient922	6
patient923	8
patient924	7
patient925	6
patient926	6
patient927	7
patient928	4
patient929	10
patient930	7
patient931	22
patient932	6
patient933	16
patient934	19
patient935	16
patient936	6
patient937	15
patient938	14
patient939	13
patient940	14
patient941	11
patient942	8
patient943	15
patient944	13
patient945	13
patient946	15
patient947	18
patient948	6
patient949	15
patient950	21
patient951	15
patient952	16
patient953
patient954	21
patient955	7
patient956	6
patient957	13
patient958	15
patient959	26
patient960	7
patient961	5
patient962	27
patient963	9
patient964	15
patient965	12
patient966	12
patient967	5
patient968	14
patient969	21
patient970	4
patient971	11
patient972	17
patient973	9
patient974	12
patient975	6
patient976	8
patient977	19
patient978	26
patient979	9
patient980	13
patient981	5
patient982	10
patient983	6
patient984	10
patient985	8
patient986	11
patient987	17
patient988	30
patient989	30
patient990	6
patient991	11
patient992	10
patient993	16
patient994	12
patient995	8
patient996	11
patient997	30
patient998	22
patient999	6
patient1000	5
patient1001	7
patient1002	20
patient1003	25
patient1004	9
patient1005	10
patient1006	14
patient1007	20
patient1008	8
patient1009	4
patient1010	26
patient1011	6
patient1012	11
patient1013	11
patient1014	13
patient1015	8
patient1016	15
patient1017	20
patient1018	11
patient1019	22
patient1020	21
patient1021	13
patient1022	14
patient1023	22
patient1024	9
patient1025	5
patient1026	20
patient1027	21
patient1028	21
patient1029	22
patient1030	14
patient1031	10
patient1032	8
patient1033	22
patient1034	24
patient1035	4
patient1036	6
patient1037	14
patient1038	22
patient1039	6
patient1040	6
patient1041	12
patient1042	8
patient1043	7
patient1044	4
patient1045	8
patient1046	6
patient1047	16
patient1048	19
patient1049	14
patient1050	16
patient1051	18
patient1052	24
patient1053	6
patient1054	12
patient1055	12
patient1056	10
patient1057	6
patient1058	12
patient1059	7
patient1060	21
patient1061	16
patient1062	4
patient1063	12
patient1064	6
patient1065	19
patient1066	10
patient1067	12
patient1068	5
patient1069	9
patient1070	21
patient1071	11
patient1072	12
patient1073	6
patient1074	5
patient1075	15
patient1076	5
patient1077
patient1078	6
patient1079	7
patient1080	3
patient1081	7
patient1082	5
patient1083	5
patient1084	9
patient1085	5
patient1086	14
patient1087	8
patient1088	14
patient1089	10
patient1090	17
patient1091	12
patient1092	8
patient1093	23
patient1094	10
patient1095	6
patient1096	6
patient1097	8
patient1098	16
patient1099	7
patient1100	8
patient1101	19
patient1102	16
patient1103
patient1104	5
patient1105	4
patient1106	5
patient1107	8
patient1108	12
patient1109	12
patient1110	17
patient1111	12
patient1112	6
patient1113	18
patient1114	7
patient1115	14
patient1116	21
patient1117	5
patient1118	4
patient1119	11
patient1120	19
patient1121	12
patient1122	10
patient1123	15
patient1124	11
patient1125	11
patient1126	9
patient1127	7
patient1128	6
patient1129	17
patient1130	12
patient1131	7
patient1132	13
patient1133	7
patient1134	18
patient1135	11
patient1136	18
patient1137	7
patient1138	5
patient1139	5
patient1140	10
patient1141	17
patient1142	12
patient1143	4
patient1144	24
patient1145	7
patient1146	21
patient1147	20
patient1148	4
patient1149	8
patient1150	5
patient1151	10
patient1152	20
patient1153	5
patient1154	23
patient1155	4
patient1156	8
patient1157	6
patient1158	22
patient1159	15
patient1160	11
patient1161	6
patient1162	10
patient1163	13
patient1164	8
patient1165	8
patient1166	10
patient1167	17
patient1168	17
patient1169	20
patient1170	5
patient1171	7
patient1172	16
patient1173	7
patient1174	6
patient1175	10
patient1176	8
patient1177	5
patient1178	24
patient1179	19
patient1180
patient1181	20
patient1182	11
patient1183	18
patient1184	19
patient1185	5
patient1186
patient1187	17
patient1188	22
patient1189	18
patient1190	4
patient1191	8
patient1192	7
patient1193	9
patient1194	18
patient1195	5
patient1196	16
patient1197	9
patient1198	9
patient1199	11
patient1200	12
patient1201	8
patient1202	17
patient1203	5
patient1204	19
patient1205	14
patient1206	4
patient1207
patient1208	15
patient1209	7
patient1210	16
patient1211	7
patient1212	5
patient1213	4
patient1214	8
patient1215	15
patient1216	9
patient1217	14
patient1218	5
patient1219	5
patient1220	11
patient1221	4
patient1222	7
patient1223	10
patient1224	7
patient1225	10
patient1226	10
patient1227	15
patient1228	20
patient1229	16
patient1230	5
patient1231	7
patient1232	15
patient1233	8
patient1234	6
patient1235	14
patient1236	0
patient1237	12
patient1238	11
patient1239	0
patient1240	13
patient1241	13
patient1242	11
patient1243	12
patient1244	14
patient1245	10
patient1246	5
patient1247	22
patient1248	10
patient1249	16
patient1250	10
patient1251	5
patient1252	4
patient1253	8
patient1254	5
patient1255	14
patient1256	8
patient1257	6
patient1258	14
patient1259	14
patient1260	15
patient1261	5
patient1262	20
patient1263	6
patient1264	6
patient1265	16
patient1266	5
patient1267	15
patient1268	10
patient1269	15
patient1270	13
patient1271	11
patient1272	22
patient1273	5
patient1274	7
patient1275	10
patient1276	12
patient1277	15
patient1278	11
patient1279	5
patient1280	15
patient1281	12
patient1282	18
patient1283	11
patient1284	13
patient1285	4
patient1286	7
patient1287	8
patient1288	10
patient1289	15
patient1290	4
patient1291	4
patient1292	9
patient1293	19
patient1294	10
patient1295	4
patient1296	21
patient1297	17
patient1298	7
patient1299	20
patient1300	6
patient1301	17
patient1302	18
patient1303	12
patient1304	4
patient1305	18
patient1306	16
patient1307	9
patient1308	21
patient1309	18
patient1310	21
patient1311	13
patient1312	6
patient1313	17
patient1314	11
patient1315	8
patient1316	7
patient1317	8
patient1318	7
patient1319	17
patient1320	21
patient1321	11
patient1322	16
patient1323	18
patient1324	4
patient1325	11
patient1326	6
patient1327	5
patient1328	9
patient1329	17
patient1330	6
patient1331	12
patient1332	10
patient1333	14
patient1334	15
patient1335	4
patient1336	18
patient1337	17
patient1338	8
patient1339	18
patient1340	17
patient1341	6
patient1342	17
patient1343	14
patient1344	10
patient1345	22
patient1346	14
patient1347	8
patient1348	21
patient1349	14
patient1350	15
patient1351	17
patient1352	12
patient1353	12
patient1354	11
patient1355	11
patient1356	10
patient1357	13
patient1358	9
patient1359	9
patient1360	18
patient1361	19
patient1362	5
patient1363	6
patient1364	9
patient1365	17
patient1366	12
patient1367	31
patient1368	9
patient1369	15
patient1370	18
patient1371	5
patient1372	8
patient1373	5
patient1374	16
patient1375	6
patient1376	20
patient1377	14
patient1378	8
patient1379	19
patient1380	22
patient1381	10
patient1382	17
patient1383	15
patient1384	4
patient1385	20
patient1386	12
patient1387	11
patient1388	14
patient1389	23
patient1390	20
patient1391	8
patient1392	9
patient1393	13
patient1394	5
patient1395	7
patient1396	7
patient1397	5
patient1398	10
patient1399	20
patient1400	16
patient1401	5
patient1402	15
patient1403	15
patient1404	6
patient1405	8
patient1406	8
patient1407	6
patient1408	4
patient1409	7
patient1410
patient1411	3
patient1412	11
patient1413	15
patient1414	16
patient1415	14
patient1416	4
patient1417	17
patient1418	4
patient1419	18
patient1420	11
patient1421	35
patient1422	2
patient1423	8
patient1424	8
patient1425	5
patient1426	19
patient1427	12
patient1428	7
patient1429	1
patient1430	8
patient1431	14
patient1432	18
patient1433	6
patient1434	5
patient1435	22
patient1436	23
patient1437	20
patient1438	13
patient1439	7
patient1440	22
patient1441	25
patient1442	5
patient1443	22
patient1444	7
patient1445	16
patient1446	11
patient1447	6
patient1448	10
patient1449	11
patient1450	14
patient1451	11
patient1452	4
patient1453	6
patient1454	14
patient1455	5
patient1456	16
patient1457	12
patient1458	17
patient1459	11
patient1460	10
patient1461	12
patient1462	19
patient1463	15
patient1464	6
patient1465	21
patient1466	19
patient1467	19
patient1468	9
patient1469	8
patient1470	7
patient1471	4
patient1472	8
patient1473	11
patient1474	4
patient1475	15
patient1476	5
patient1477	8
patient1478	3
patient1479	14
patient1480	19
patient1481	10
patient1482	17
patient1483	11
patient1484	15
patient1485	23
patient1486	14
patient1487	11
patient1488	16
patient1489	11
patient1490	10
patient1491	17
patient1492	15
patient1493	3
patient1494	24
patient1495	8
patient1496	22
patient1497	5
patient1498	11
patient1499	4
patient1500	16
patient1501	6
patient1502	8
patient1503	12
patient1504	8
patient1505	17
patient1506	5
patient1507	6
patient1508	13
patient1509	8
patient1510	16
patient1511	5
patient1512	21
patient1513	14
patient1514	12
patient1515	2
patient1516	14
patient1517	20
patient1518	22
patient1519	13
patient1520	6
patient1521	21
patient1522	15
patient1523	7
patient1524	14
patient1525	11
patient1526	16
patient1527	20
patient1528	10
patient1529	6
patient1530	14
patient1531	8
patient1532	8
patient1533	24
patient1534	17
patient1535	14
patient1536	12
patient1537	11
patient1538	13
patient1539	10
patient1540	8
patient1541	6
patient1542	6
patient1543	23
patient1544	7
patient1545	6
patient1546	7
patient1547	4
patient1548	4
patient1549	5
patient1550	16
patient1551	4
patient1552	15
patient1553	19
patient1554	16
patient1555	21
patient1556	16
patient1557	6
patient1558	6
patient1559	19
patient1560	21
patient1561	20
patient1562	15
patient1563	20
patient1564	4
patient1565	19
patient1566	7
patient1567	5
patient1568	7
patient1569	16
patient1570	17
patient1571	22
patient1572	12
patient1573	18
patient1574	15
patient1575	7
patient1576	9
patient1577	19
patient1578	11
patient1579	11
patient1580	10
patient1581	9
patient1582	10
patient1583	18
patient1584	17
patient1585	17
patient1586	19
patient1587	12
patient1588	5
patient1589	11
patient1590	15
patient1591	14
patient1592	19
patient1593	13
patient1594	5
patient1595	11
patient1596	13
patient1597	5
patient1598	18
patient1599	7
patient1600	5
patient1601	11
patient1602	12
patient1603	6
patient1604	7
patient1605	8
patient1606	5
patient1607	7
patient1608	14
patient1609	19
patient1610	10
patient1611	5
patient1612	10
patient1613	6
patient1614	13
patient1615	19
patient1616	6
patient1617	6
patient1618	13
patient1619	9
patient1620	8
patient1621	1
patient1622	6
patient1623	8
patient1624	6
patient1625	12
patient1626	7
patient1627	13
patient1628	9
patient1629	6
patient1630	9
patient1631	4
patient1632	21
patient1633	12
patient1634	23
patient1635	3
patient1636	3
patient1637	10
patient1638	22
patient1639	4
patient1640	9
patient1641	7
patient1642	14
patient1643	14
patient1644	22
patient1645	6
patient1646	8
patient1647	18
patient1648	7
patient1649	15
patient1650	4
patient1651	4
patient1652	14
patient1653	9
patient1654	15
patient1655	20
patient1656	8
patient1657	8
patient1658	20
patient1659	13
patient1660	13
patient1661	15
patient1662	17
patient1663	5
patient1664	8
patient1665	5
patient1666	7
patient1667	20
patient1668	8
patient1669	12
patient1670	9
patient1671	11
patient1672	18
patient1673	23
patient1674	5
patient1675	13
patient1676	7
patient1677	11
patient1678	9
patient1679	19
patient1680	4
patient1681	18
patient1682	10
patient1683	6
patient1684	8
patient1685	4
patient1686	17
patient1687	5
patient1688	16
patient1689	20
patient1690	8
patient1691	6
patient1692	14
patient1693	4
patient1694	20
patient1695	12
patient1696	19
patient1697	16
patient1698	6
patient1699	14
patient1700	8
patient1701	17
patient1702	5
patient1703	13
patient1704	6
patient1705	9
patient1706	5
patient1707	10
patient1708	21
patient1709	12
patient1710	13
patient1711	17
patient1712	14
patient1713	11
patient1714	5
patient1715	20
patient1716	4
patient1717	12
patient1718	6
patient1719	6
patient1720	14
patient1721	12
patient1722	19
patient1723	7
patient1724	10
patient1725	17
patient1726	18
patient1727	7
patient1728	6
patient1729	6
patient1730	6
patient1731	7
patient1732	21
patient1733	11
patient1734	4
patient1735	12
patient1736	5
patient1737	9
patient1738	3
patient1739	10
patient1740	17
patient1741	13
patient1742	7
patient1743	6
patient1744	5
patient1745	7
patient1746	27
patient1747	12
patient1748	11
patient1749	15
patient1750	5
patient1751	9
patient1752	7
patient1753	4
patient1754	6
patient1755	15
patient1756	6
patient1757	5
patient1758	5
patient1759	9
patient1760	30
patient1761	6
patient1762	4
patient1763	4
patient1764	4
patient1765	19
patient1766	14
patient1767	9
patient1768	5
patient1769	18
patient1770	4
patient1771	5
patient1772	4
patient1773	4
patient1774	18
patient1775	16
patient1776	4
patient1777	4
patient1778	6
patient1779	16
patient1780	16
patient1781	6
patient1782	10
patient1783	8
patient1784	4
patient1785	11
patient1786	4
patient1787	7
patient1788	5
patient1789	23
patient1790	5
patient1791	3
patient1792	13
patient1793	11
patient1794	14
patient1795	19
patient1796	20
patient1797	10
patient1798	3
patient1799	19
patient1800	8
patient1801	3
patient1802	10
patient1803	13
patient1804	32
patient1805	13
patient1806	5
patient1807	24
patient1808	20
patient1809	22
patient1810	12
patient1811	20
patient1812	14
patient1813	15
patient1814	17
patient1815
patient1816	17
patient1817	2
patient1818	27
patient1819	12
patient1820	5
patient1821	4
patient1822	6
patient1823	11
patient1824	22
patient1825	2
patient1826	4
patient1827	4
patient1828	12
patient1829	6
patient1830	6
patient1831	5
patient1832	2
patient1833	15
patient1834	19
patient1835	18
patient1836	11
patient1837	20
patient1838	22
patient1839	11
patient1840	24
patient1841	4
patient1842	5
patient1843	7
patient1844	6
patient1845	7
patient1846
patient1847	4
patient1848	20
patient1849	15
patient1850	5
patient1851	3
patient1852	8
patient1853	23
patient1854	6
patient1855	9
patient1856	22
patient1857	3
patient1858	28
patient1859	9
patient1860	7
patient1861	23
patient1862	5
patient1863	7
patient1864	6
patient1865	2
patient1866	9
patient1867	14
patient1868	10
patient1869	14
patient1870	18
patient1871	15
patient1872	25
patient1873	10
patient1874	5
patient1875	3
patient1876	3
patient1877	5
patient1878	7
patient1879	6
patient1880	11
patient1881	15
patient1882	15
patient1883	10
patient1884	8
patient1885	7
patient1886	7
patient1887	6
patient1888	2
patient1889	23
patient1890	7
patient1891	3
patient1892	16
patient1893	15
patient1894	13
patient1895	6
patient1896	6
patient1897	16
patient1898	6
patient1899	6
patient1900	4
patient1901	3
patient1902
patient1903	8
patient1904	6
patient1905	4
patient1906	7
patient1907	9
patient1908	5
patient1909	4
patient1910	3
patient1911	30
patient1912	11
patient1913	7
patient1914	4
patient1915	5
patient1916	13
patient1917	6
patient1918	20
patient1919	4
patient1920	23
patient1921	5
patient1922	21
patient1923	14
patient1924	27
patient1925	19
patient1926	11
patient1927	13
patient1928	17
patient1929	17
patient1930	1
patient1931	6
patient1932	5
patient1933	3
patient1934	4
patient1935	3
patient1936	20
patient1937	15
patient1938	4
patient1939	6
patient1940	20
patient1941	8
patient1942	5
patient1943	6
patient1944	11
patient1945	19
patient1946	19
patient1947	16
patient1948
patient1949	5
patient1950	5
patient1951	7
patient1952	15
patient1953	9
patient1954	18
patient1955	5
patient1956	7
patient1957
patient1958	4
patient1959	4
patient1960	5
patient1961	5
patient1962	8
patient1963	27
patient1964	7
patient1965	6
patient1966	8
patient1967	14
patient1968	4
patient1969	26
patient1970	13
patient1971	27
patient1972	21
patient1973	19
patient1974	14
patient1975	6
patient1976	8
patient1977	13
patient1978	2
patient1979	18
patient1980	5
patient1981	6
patient1982	11
patient1983	19
patient1984	4
patient1985	8
patient1986	4
patient1987	11
patient1988	6
patient1989	3
patient1990	15
patient1991	0
patient1992	21
patient1993	23
patient1994	14
patient1995	2
patient1996	22
patient1997	2
patient1998	14
patient1999	4
[truncated: 10,047 more rows]
