# Supplementary material for: Applying openEHR’s Guideline Definition Language to the SITS international stroke treatment registry: a European retrospective observational study
Source: BMC Med Inform Decis Mak. 2017 Jan 10;17:7. doi: 10.1186/s12911-016-0401-5 (PMC5223429; doi:10.1186/s12911-016-0401-5)
Supplement: Additional file 4: — Anticoagulation Treatments – contains data on anticoagulation therapy for the 12,046 patients of the 2010–2011 study period. (CSV 223 kb) [file 12911_2016_401_MOESM4_ESM.csv]

ehrId	anticoagulation_treatment
patient1	true
patient2	false
patient3	false
patient4	false
patient5	false
patient6	false
patient7	false
patient8	false
patient9	false
patient10	false
patient11	false
patient12	false
patient13	false
patient14	false
patient15	false
patient16	false
patient17	false
patient18	false
patient19	false
patient20	false
patient21	false
patient22	false
patient23	false
patient24	false
patient25	false
patient26	false
patient27	false
patient28	false
patient29	false
patient30	false
patient31	false
patient32	false
patient33	false
patient34	false
patient35	true
patient36	false
patient37	false
patient38	false
patient39	false
patient40	false
patient41	false
patient42	false
patient43	false
patient44	false
patient45	false
patient46	true
patient47	false
patient48	false
patient49	false
patient50	true
patient51	false
patient52	false
patient53	false
patient54	false
patient55	false
patient56	true
patient57	false
patient58	false
patient59	false
patient60	false
patient61	false
patient62	false
patient63	false
patient64	false
patient65	false
patient66	false
patient67	false
patient68	false
patient69	false
patient70	false
patient71	false
patient72	false
patient73	false
patient74	true
patient75	false
patient76	false
patient77	false
patient78	false
patient79	false
patient80	false
patient81	false
patient82	false
patient83	false
patient84	false
patient85	false
patient86	false
patient87	false
patient88	false
patient89	false
patient90	false
patient91	false
patient92	false
patient93	true
patient94	false
patient95	false
patient96	false
patient97	false
patient98	false
patient99	false
patient100	true
patient101	false
patient102	false
patient103	false
patient104	false
patient105	false
patient106	false
patient107	true
patient108	false
patient109	true
patient110	false
patient111	false
patient112	false
patient113	false
patient114	false
patient115	true
patient116	false
patient117	false
patient118	false
patient119	false
patient120	false
patient121	true
patient122	false
patient123	false
patient124	false
patient125	false
patient126	false
patient127	false
patient128	false
patient129	false
patient130	true
patient131	true
patient132	false
patient133	false
patient134	false
patient135	false
patient136	false
patient137	false
patient138	false
patient139	false
patient140	false
patient141	false
patient142	false
patient143	false
patient144	false
patient145	false
patient146	false
patient147	false
patient148	false
patient149	false
patient150	false
patient151	false
patient152	false
patient153	false
patient154	false
patient155	false
patient156	false
patient157	false
patient158	true
patient159	false
patient160
patient161	true
patient162	false
patient163	true
patient164	false
patient165	false
patient166	false
patient167	false
patient168	false
patient169	false
patient170	true
patient171	false
patient172	false
patient173	false
patient174	true
patient175	false
patient176	true
patient177	false
patient178	false
patient179	true
patient180	false
patient181
patient182	false
patient183	false
patient184	true
patient185
patient186	true
patient187	true
patient188	false
patient189	false
patient190	false
patient191	false
patient192	false
patient193	false
patient194	false
patient195	false
patient196	false
patient197	false
patient198	false
patient199	false
patient200	false
patient201	false
patient202	false
patient203	true
patient204	false
patient205
patient206	false
patient207	true
patient208	true
patient209
patient210	false
patient211	false
patient212	false
patient213	false
patient214	false
patient215	false
patient216	false
patient217	true
patient218
patient219	false
patient220	false
patient221
patient222	true
patient223	false
patient224	true
patient225	true
patient226	false
patient227	false
patient228	false
patient229	false
patient230	true
patient231	false
patient232	false
patient233	false
patient234	false
patient235	true
patient236	true
patient237	false
patient238	false
patient239	false
patient240	false
patient241	true
patient242	false
patient243	false
patient244	false
patient245	false
patient246	false
patient247	true
patient248	false
patient249	false
patient250	false
patient251	true
patient252	false
patient253	false
patient254	false
patient255	true
patient256	false
patient257	false
patient258	false
patient259	false
patient260	true
patient261	true
patient262	false
patient263	false
patient264	false
patient265	false
patient266	true
patient267	false
patient268	false
patient269	false
patient270	false
patient271	false
patient272	false
patient273	false
patient274	false
patient275	false
patient276	false
patient277	false
patient278	false
patient279	false
patient280	false
patient281	false
patient282	false
patient283	true
patient284	false
patient285	false
patient286	false
patient287	false
patient288	false
patient289	false
patient290	false
patient291	false
patient292	true
patient293	false
patient294	false
patient295	false
patient296	false
patient297	true
patient298	false
patient299	true
patient300	true
patient301	false
patient302	true
patient303	false
patient304	false
patient305	false
patient306	false
patient307	false
patient308	false
patient309	false
patient310	false
patient311	false
patient312	false
patient313	false
patient314	false
patient315	false
patient316	true
patient317	false
patient318	false
patient319	false
patient320	false
patient321	false
patient322	false
patient323	false
patient324	false
patient325	false
patient326	false
patient327	false
patient328	false
patient329	false
patient330	false
patient331	false
patient332	false
patient333	false
patient334	false
patient335	false
patient336	false
patient337	false
patient338	true
patient339	true
patient340	false
patient341	false
patient342	false
patient343	false
patient344	false
patient345	false
patient346	false
patient347	false
patient348	false
patient349	false
patient350	false
patient351	false
patient352	false
patient353	false
patient354	false
patient355	false
patient356	false
patient357	false
patient358	false
patient359	false
patient360	false
patient361	false
patient362	false
patient363	true
patient364	false
patient365	false
patient366	false
patient367	false
patient368	false
patient369	true
patient370	false
patient371	false
patient372	false
patient373	false
patient374	false
patient375	false
patient376	true
patient377	false
patient378	false
patient379	false
patient380	false
patient381	false
patient382	false
patient383	false
patient384	false
patient385	false
patient386	false
patient387	false
patient388	false
patient389	false
patient390	false
patient391	false
patient392	false
patient393	false
patient394	false
patient395	false
patient396	false
patient397	false
patient398	false
patient399	false
patient400	false
patient401	false
patient402	false
patient403	false
patient404	false
patient405	false
patient406	false
patient407	false
patient408	false
patient409	false
patient410	false
patient411	false
patient412	false
patient413	false
patient414	false
patient415	false
patient416	false
patient417	false
patient418	true
patient419	false
patient420	false
patient421	false
patient422	false
patient423	false
patient424	false
patient425	false
patient426	false
patient427	false
patient428	false
patient429	false
patient430	false
patient431	false
patient432	false
patient433	false
patient434	false
patient435	false
patient436	false
patient437	false
patient438	false
patient439	false
patient440	false
patient441	false
patient442	false
patient443	false
patient444	false
patient445	false
patient446	false
patient447	false
patient448	false
patient449	false
patient450	false
patient451	false
patient452	false
patient453	false
patient454	false
patient455	false
patient456	false
patient457	false
patient458	false
patient459	false
patient460	false
patient461	false
patient462	false
patient463	false
patient464	false
patient465	false
patient466	false
patient467	false
patient468	false
patient469	false
patient470	false
patient471	false
patient472	false
patient473	false
patient474	false
patient475	false
patient476	false
patient477	false
patient478	false
patient479	false
patient480	false
patient481	false
patient482	false
patient483	false
patient484	false
patient485	false
patient486	false
patient487	false
patient488	false
patient489	false
patient490	false
patient491	false
patient492	false
patient493	false
patient494	false
patient495	false
patient496	false
patient497	false
patient498	false
patient499	false
patient500	false
patient501	false
patient502	false
patient503	false
patient504	false
patient505	false
patient506	false
patient507	false
patient508	false
patient509	false
patient510	false
patient511	false
patient512	false
patient513	false
patient514	false
patient515	false
patient516	false
patient517	false
patient518	false
patient519	false
patient520	false
patient521	false
patient522	false
patient523	false
patient524	false
patient525	false
patient526	false
patient527	false
patient528	false
patient529	false
patient530	false
patient531	false
patient532	false
patient533	false
patient534	false
patient535	false
patient536	false
patient537	false
patient538	false
patient539	false
patient540	false
patient541	false
patient542	false
patient543	false
patient544	false
patient545	false
patient546	false
patient547	false
patient548	false
patient549	false
patient550	false
patient551	false
patient552	false
patient553	false
patient554	false
patient555	false
patient556	false
patient557	false
patient558	false
patient559	false
patient560	false
patient561	false
patient562	false
patient563	false
patient564	false
patient565	false
patient566	false
patient567	true
patient568	false
patient569	false
patient570	false
patient571	false
patient572	false
patient573	false
patient574	false
patient575	false
patient576	false
patient577	false
patient578	false
patient579	false
patient580	false
patient581	false
patient582	false
patient583	false
patient584	false
patient585	false
patient586	false
patient587	false
patient588	false
patient589	false
patient590	false
patient591	false
patient592	false
patient593	false
patient594	false
patient595	false
patient596	false
patient597	false
patient598	false
patient599	false
patient600	false
patient601	false
patient602	false
patient603	false
patient604	false
patient605	false
patient606	false
patient607	false
patient608	false
patient609	false
patient610	false
patient611	false
patient612	false
patient613	false
patient614	false
patient615	false
patient616	false
patient617	false
patient618	false
patient619	false
patient620	false
patient621	false
patient622	false
patient623	false
patient624	false
patient625	false
patient626	false
patient627	false
patient628	false
patient629	false
patient630	false
patient631	false
patient632	false
patient633	false
patient634	false
patient635	false
patient636	false
patient637	false
patient638	false
patient639	false
patient640	false
patient641	false
patient642	false
patient643	false
patient644	false
patient645	false
patient646	false
patient647	false
patient648	false
patient649	false
patient650	false
patient651	false
patient652	false
patient653	false
patient654	false
patient655	false
patient656	false
patient657	false
patient658	false
patient659	false
patient660	false
patient661	false
patient662	false
patient663	false
patient664	false
patient665	false
patient666	false
patient667	false
patient668	false
patient669	false
patient670	false
patient671	false
patient672	false
patient673	false
patient674	false
patient675	false
patient676	false
patient677	false
patient678	false
patient679	false
patient680	false
patient681	false
patient682	false
patient683	false
patient684	false
patient685	false
patient686	false
patient687	false
patient688	false
patient689	false
patient690	false
patient691	false
patient692	false
patient693	false
patient694	false
patient695	false
patient696	false
patient697	false
patient698	false
patient699	false
patient700	false
patient701	false
patient702	false
patient703	false
patient704	false
patient705	false
patient706	false
patient707	false
patient708	false
patient709	false
patient710	false
patient711	false
patient712	false
patient713	false
patient714	false
patient715	false
patient716	false
patient717	false
patient718	true
patient719	false
patient720	false
patient721	false
patient722	false
patient723	false
patient724	false
patient725	false
patient726	false
patient727	false
patient728	false
patient729	false
patient730	false
patient731	false
patient732	false
patient733	false
patient734	false
patient735	false
patient736	false
patient737	true
patient738	false
patient739	false
patient740	false
patient741	false
patient742	false
patient743	false
patient744	false
patient745	false
patient746	false
patient747	false
patient748	false
patient749	false
patient750	true
patient751	false
patient752	false
patient753	false
patient754	true
patient755	false
patient756	true
patient757	false
patient758	true
patient759	true
patient760	false
patient761	false
patient762	false
patient763	false
patient764	false
patient765	false
patient766	false
patient767	false
patient768	false
patient769	false
patient770	false
patient771	false
patient772	false
patient773	false
patient774	false
patient775	false
patient776	false
patient777	true
patient778	false
patient779	false
patient780	false
patient781	false
patient782	true
patient783	false
patient784	false
patient785	false
patient786	false
patient787	false
patient788	false
patient789	false
patient790	false
patient791	false
patient792	false
patient793	false
patient794	false
patient795	false
patient796	false
patient797	false
patient798	false
patient799	false
patient800	false
patient801	false
patient802	false
patient803	false
patient804	false
patient805	false
patient806	false
patient807	false
patient808	false
patient809	false
patient810	false
patient811	false
patient812	false
patient813	false
patient814	false
patient815	false
patient816	false
patient817	false
patient818	false
patient819	true
patient820	false
patient821	false
patient822	false
patient823	false
patient824	true
patient825	false
patient826	false
patient827	false
patient828	false
patient829	false
patient830	false
patient831	false
patient832	false
patient833	false
patient834	false
patient835	false
patient836	false
patient837	false
patient838	false
patient839	true
patient840	false
patient841	false
patient842	false
patient843	false
patient844	false
patient845	true
patient846	true
patient847	false
patient848	false
patient849	false
patient850	false
patient851	false
patient852	false
patient853	false
patient854	false
patient855	false
patient856	false
patient857	false
patient858	false
patient859	false
patient860	false
patient861	false
patient862	false
patient863	false
patient864	false
patient865	false
patient866	false
patient867	false
patient868	false
patient869	false
patient870	false
patient871	false
patient872	false
patient873	false
patient874	false
patient875	false
patient876	false
patient877	false
patient878	false
patient879	false
patient880	false
patient881	false
patient882	false
patient883	false
patient884	false
patient885	false
patient886	false
patient887	false
patient888	false
patient889	false
patient890	false
patient891	false
patient892	false
patient893	false
patient894	false
patient895	false
patient896	false
patient897	false
patient898	false
patient899	true
patient900	false
patient901	false
patient902	false
patient903	false
patient904	false
patient905	false
patient906	false
patient907	false
patient908	false
patient909	false
patient910	false
patient911	false
patient912	false
patient913	false
patient914	false
patient915	false
patient916	false
patient917	false
patient918	false
patient919	false
patient920	false
patient921	false
patient922	false
patient923	false
patient924	false
patient925	false
patient926	false
patient927	false
patient928	false
patient929	false
patient930	false
patient931	false
patient932	false
patient933	false
patient934	false
patient935	false
patient936	false
patient937	false
patient938	false
patient939	false
patient940	false
patient941	false
patient942	false
patient943	false
patient944	true
patient945	false
patient946	false
patient947	false
patient948	false
patient949	false
patient950	false
patient951	false
patient952	false
patient953	false
patient954	false
patient955	false
patient956	false
patient957	false
patient958	false
patient959	false
patient960	false
patient961	false
patient962	false
patient963	false
patient964	false
patient965	false
patient966	false
patient967	false
patient968	false
patient969	false
patient970	false
patient971	false
patient972	false
patient973	false
patient974	false
patient975	false
patient976	false
patient977	false
patient978	false
patient979	false
patient980	false
patient981	false
patient982	false
patient983	false
patient984	false
patient985	false
patient986	false
patient987	false
patient988	false
patient989	false
patient990	false
patient991	false
patient992	false
patient993	false
patient994	false
patient995	false
patient996	false
patient997	false
patient998	false
patient999	false
patient1000	false
patient1001	false
patient1002	false
patient1003	false
patient1004	false
patient1005	false
patient1006	false
patient1007	false
patient1008	false
patient1009	false
patient1010	false
patient1011	false
patient1012	false
patient1013	false
patient1014	false
patient1015	false
patient1016	false
patient1017	false
patient1018	false
patient1019	false
patient1020	false
patient1021	false
patient1022	false
patient1023	false
patient1024	false
patient1025	false
patient1026	false
patient1027	false
patient1028	false
patient1029	false
patient1030	false
patient1031	false
patient1032	false
patient1033	false
patient1034	false
patient1035	false
patient1036	false
patient1037	false
patient1038	false
patient1039	false
patient1040	false
patient1041	false
patient1042	false
patient1043	false
patient1044	false
patient1045	false
patient1046	false
patient1047	false
patient1048	false
patient1049	false
patient1050	false
patient1051	false
patient1052	false
patient1053	false
patient1054	false
patient1055	false
patient1056	false
patient1057	false
patient1058	false
patient1059	false
patient1060	false
patient1061	false
patient1062	false
patient1063	false
patient1064	false
patient1065	false
patient1066	false
patient1067	true
patient1068	false
patient1069	false
patient1070	false
patient1071	false
patient1072	false
patient1073	false
patient1074	false
patient1075	false
patient1076	false
patient1077	false
patient1078	false
patient1079	false
patient1080	false
patient1081	false
patient1082	false
patient1083	false
patient1084	false
patient1085	false
patient1086	false
patient1087	false
patient1088	false
patient1089	false
patient1090	false
patient1091	false
patient1092	false
patient1093	false
patient1094	false
patient1095	false
patient1096	false
patient1097	false
patient1098	false
patient1099	false
patient1100	false
patient1101	false
patient1102	false
patient1103	false
patient1104	false
patient1105	false
patient1106	false
patient1107	true
patient1108	false
patient1109	false
patient1110	false
patient1111	false
patient1112	false
patient1113	false
patient1114	false
patient1115	false
patient1116	false
patient1117	false
patient1118	false
patient1119	false
patient1120	false
patient1121	false
patient1122	false
patient1123	false
patient1124	false
patient1125	false
patient1126	false
patient1127	false
patient1128	false
patient1129	false
patient1130	false
patient1131	false
patient1132	false
patient1133	false
patient1134	false
patient1135	false
patient1136	false
patient1137	false
patient1138	false
patient1139	false
patient1140	false
patient1141	false
patient1142	false
patient1143	false
patient1144	false
patient1145	false
patient1146	false
patient1147	false
patient1148	false
patient1149	false
patient1150	false
patient1151	false
patient1152	false
patient1153	false
patient1154	false
patient1155	false
patient1156	false
patient1157	false
patient1158	false
patient1159	false
patient1160	false
patient1161	false
patient1162	false
patient1163	false
patient1164	false
patient1165	false
patient1166	false
patient1167	false
patient1168	false
patient1169	false
patient1170	false
patient1171	false
patient1172	false
patient1173	false
patient1174	false
patient1175	false
patient1176	false
patient1177	false
patient1178	false
patient1179	false
patient1180	false
patient1181	false
patient1182	false
patient1183	false
patient1184	false
patient1185	false
patient1186
patient1187	false
patient1188	false
patient1189	false
patient1190	false
patient1191	false
patient1192	false
patient1193	false
patient1194	false
patient1195	false
patient1196	true
patient1197	false
patient1198	false
patient1199	false
patient1200	false
patient1201	false
patient1202	false
patient1203	false
patient1204	false
patient1205	false
patient1206	false
patient1207	false
patient1208	false
patient1209	false
patient1210	false
patient1211	false
patient1212	false
patient1213	false
patient1214	false
patient1215	false
patient1216	false
patient1217	false
patient1218	false
patient1219	false
patient1220	false
patient1221	false
patient1222	false
patient1223	false
patient1224	false
patient1225	false
patient1226	false
patient1227	false
patient1228	false
patient1229	false
patient1230	false
patient1231	false
patient1232	false
patient1233	false
patient1234	false
patient1235	false
patient1236	false
patient1237	false
patient1238	false
patient1239	false
patient1240	false
patient1241	false
patient1242	false
patient1243	true
patient1244	false
patient1245	true
patient1246	false
patient1247	false
patient1248	false
patient1249	true
patient1250	false
patient1251	false
patient1252	false
patient1253	false
patient1254	false
patient1255	false
patient1256	false
patient1257	false
patient1258	true
patient1259	false
patient1260	false
patient1261	false
patient1262	false
patient1263	false
patient1264	false
patient1265	false
patient1266	false
patient1267	false
patient1268	false
patient1269	false
patient1270	false
patient1271	false
patient1272	false
patient1273	false
patient1274	false
patient1275	false
patient1276	false
patient1277	false
patient1278	false
patient1279	false
patient1280	false
patient1281	false
patient1282	false
patient1283	false
patient1284	false
patient1285	false
patient1286	false
patient1287	false
patient1288	false
patient1289	false
patient1290	false
patient1291	true
patient1292	false
patient1293	true
patient1294	false
patient1295	false
patient1296	false
patient1297	false
patient1298	false
patient1299	false
patient1300	false
patient1301	false
patient1302	false
patient1303	false
patient1304	false
patient1305	false
patient1306	false
patient1307	false
patient1308	false
patient1309	false
patient1310	false
patient1311	false
patient1312	false
patient1313	false
patient1314	false
patient1315	false
patient1316	false
patient1317	false
patient1318	false
patient1319	false
patient1320	false
patient1321	false
patient1322	false
patient1323	false
patient1324	false
patient1325	false
patient1326	false
patient1327	false
patient1328	false
patient1329	false
patient1330	false
patient1331	false
patient1332	false
patient1333	false
patient1334	false
patient1335	false
patient1336	false
patient1337	false
patient1338	false
patient1339	false
patient1340	false
patient1341	false
patient1342	false
patient1343	false
patient1344	false
patient1345	false
patient1346	false
patient1347	false
patient1348	false
patient1349	false
patient1350	false
patient1351	false
patient1352	false
patient1353	true
patient1354	true
patient1355	true
patient1356	false
patient1357	false
patient1358	false
patient1359	false
patient1360	false
patient1361	false
patient1362	false
patient1363	false
patient1364	false
patient1365	false
patient1366	false
patient1367	false
patient1368	false
patient1369	false
patient1370	false
patient1371	false
patient1372	false
patient1373	false
patient1374	false
patient1375	false
patient1376	false
patient1377	false
patient1378	false
patient1379	false
patient1380	false
patient1381	false
patient1382	false
patient1383	false
patient1384	false
patient1385	false
patient1386	false
patient1387	false
patient1388	false
patient1389	false
patient1390	false
patient1391	false
patient1392	false
patient1393	false
patient1394	false
patient1395	false
patient1396	false
patient1397	false
patient1398	false
patient1399	false
patient1400	false
patient1401	false
patient1402	false
patient1403	false
patient1404	false
patient1405	false
patient1406	false
patient1407	false
patient1408	false
patient1409	false
patient1410	false
patient1411	false
patient1412	false
patient1413	false
patient1414	false
patient1415	false
patient1416	false
patient1417	false
patient1418	false
patient1419	false
patient1420	false
patient1421	true
patient1422	false
patient1423	false
patient1424	false
patient1425	false
patient1426	false
patient1427	false
patient1428	false
patient1429	false
patient1430	false
patient1431	false
patient1432	false
patient1433	false
patient1434	false
patient1435	false
patient1436	false
patient1437	false
patient1438	false
patient1439	false
patient1440	false
patient1441	false
patient1442	false
patient1443	false
patient1444	false
patient1445	false
patient1446	false
patient1447	false
patient1448	false
patient1449	false
patient1450	false
patient1451	false
patient1452	false
patient1453	false
patient1454	false
patient1455	false
patient1456	false
patient1457	false
patient1458	false
patient1459	false
patient1460	false
patient1461	false
patient1462	false
patient1463	false
patient1464	false
patient1465	false
patient1466	false
patient1467	false
patient1468	false
patient1469	true
patient1470	false
patient1471	false
patient1472	false
patient1473	false
patient1474	false
patient1475	false
patient1476	false
patient1477	false
patient1478	false
patient1479	true
patient1480	false
patient1481	false
patient1482	false
patient1483	false
patient1484
patient1485	false
patient1486	false
patient1487	false
patient1488	false
patient1489	false
patient1490	false
patient1491	false
patient1492	false
patient1493	false
patient1494	false
patient1495	false
patient1496	false
patient1497	false
patient1498	false
patient1499	false
patient1500	false
patient1501	false
patient1502	false
patient1503	false
patient1504	false
patient1505	false
patient1506	false
patient1507	false
patient1508	false
patient1509	false
patient1510	false
patient1511	false
patient1512	false
patient1513	true
patient1514	false
patient1515	false
patient1516	false
patient1517	false
patient1518	false
patient1519	false
patient1520	false
patient1521	false
patient1522	false
patient1523	false
patient1524	true
patient1525	false
patient1526	false
patient1527
patient1528	false
patient1529	false
patient1530	false
patient1531	false
patient1532	true
patient1533	false
patient1534	false
patient1535	false
patient1536	false
patient1537	false
patient1538	false
patient1539	false
patient1540	false
patient1541	false
patient1542	false
patient1543	false
patient1544	false
patient1545	false
patient1546	false
patient1547	false
patient1548	true
patient1549	false
patient1550	false
patient1551	false
patient1552	true
patient1553	false
patient1554	true
patient1555	false
patient1556	true
patient1557	false
patient1558	false
patient1559	false
patient1560	false
patient1561	false
patient1562	false
patient1563	false
patient1564	false
patient1565	false
patient1566	false
patient1567	false
patient1568	false
patient1569	false
patient1570	false
patient1571	false
patient1572	false
patient1573	true
patient1574	false
patient1575	false
patient1576	false
patient1577	false
patient1578	false
patient1579	false
patient1580	false
patient1581	false
patient1582	false
patient1583	false
patient1584	false
patient1585	false
patient1586	false
patient1587	true
patient1588	false
patient1589	true
patient1590	false
patient1591	false
patient1592	false
patient1593	false
patient1594	false
patient1595	false
patient1596	false
patient1597	false
patient1598	false
patient1599	false
patient1600	false
patient1601	false
patient1602	false
patient1603	false
patient1604	false
patient1605	false
patient1606	false
patient1607	false
patient1608	false
patient1609	false
patient1610	false
patient1611	true
patient1612	false
patient1613	false
patient1614	false
patient1615	false
patient1616	false
patient1617	false
patient1618	false
patient1619	false
patient1620	false
patient1621	false
patient1622	true
patient1623	false
patient1624	false
patient1625	false
patient1626	false
patient1627	false
patient1628	false
patient1629	false
patient1630	false
patient1631	false
patient1632	true
patient1633	false
patient1634	false
patient1635	false
patient1636	false
patient1637	false
patient1638	false
patient1639	false
patient1640	false
patient1641	false
patient1642	false
patient1643	false
patient1644	false
patient1645	false
patient1646	false
patient1647	false
patient1648	false
patient1649	false
patient1650	false
patient1651	false
patient1652	false
patient1653	false
patient1654	false
patient1655	false
patient1656	false
patient1657	false
patient1658	false
patient1659	false
patient1660	false
patient1661	false
patient1662	false
patient1663	false
patient1664	false
patient1665	false
patient1666	false
patient1667	false
patient1668	false
patient1669	false
patient1670	false
patient1671	false
patient1672	false
patient1673	false
patient1674	false
patient1675	false
patient1676	false
patient1677	false
patient1678	false
patient1679	false
patient1680	false
patient1681	false
patient1682	false
patient1683	false
patient1684	false
patient1685	false
patient1686	false
patient1687	false
patient1688	false
patient1689	false
patient1690	false
patient1691	false
patient1692	false
patient1693	false
patient1694	true
patient1695	false
patient1696	false
patient1697	false
patient1698	false
patient1699	false
patient1700	false
patient1701	false
patient1702	false
patient1703	false
patient1704	false
patient1705	false
patient1706
patient1707	false
patient1708	false
patient1709	false
patient1710	false
patient1711	false
patient1712	false
patient1713	false
patient1714	false
patient1715	false
patient1716	false
patient1717	false
patient1718	false
patient1719	false
patient1720
patient1721	false
patient1722	false
patient1723	false
patient1724	false
patient1725	false
patient1726	false
patient1727	false
patient1728	false
patient1729	false
patient1730	false
patient1731	false
patient1732	false
patient1733	false
patient1734	false
patient1735	false
patient1736	false
patient1737	false
patient1738	false
patient1739	false
patient1740	false
patient1741	false
patient1742	false
patient1743	false
patient1744	false
patient1745	false
patient1746	false
patient1747	false
patient1748	false
patient1749	false
patient1750	false
patient1751	false
patient1752	false
patient1753	false
patient1754	false
patient1755	false
patient1756	false
patient1757	false
patient1758	false
patient1759	false
patient1760	false
patient1761	false
patient1762	false
patient1763	false
patient1764	false
patient1765	false
patient1766	false
patient1767	false
patient1768	false
patient1769	false
patient1770	false
patient1771	false
patient1772	false
patient1773	false
patient1774	false
patient1775	false
patient1776	false
patient1777	false
patient1778	false
patient1779	false
patient1780	false
patient1781	false
patient1782	false
patient1783	false
patient1784	false
patient1785	false
patient1786	false
patient1787	false
patient1788	false
patient1789	false
patient1790	false
patient1791	false
patient1792	false
patient1793	false
patient1794	false
patient1795	false
patient1796	false
patient1797	false
patient1798	false
patient1799	false
patient1800	false
patient1801	false
patient1802	false
patient1803	false
patient1804	false
patient1805	false
patient1806	false
patient1807	false
patient1808	false
patient1809	false
patient1810	false
patient1811	true
patient1812	false
patient1813	false
patient1814	false
patient1815	false
patient1816	false
patient1817	false
patient1818	false
patient1819	false
patient1820	false
patient1821	false
patient1822	false
patient1823	false
patient1824	false
patient1825	false
patient1826	false
patient1827	false
patient1828	false
patient1829	false
patient1830	false
patient1831	false
patient1832	false
patient1833	false
patient1834	true
patient1835	false
patient1836	false
patient1837	false
patient1838	false
patient1839	false
patient1840	false
patient1841	false
patient1842	false
patient1843	false
patient1844	false
patient1845	false
patient1846	false
patient1847	false
patient1848	false
patient1849	false
patient1850	false
patient1851	false
patient1852	false
patient1853	false
patient1854	false
patient1855	false
patient1856	false
patient1857	false
patient1858	false
patient1859	false
patient1860	false
patient1861	false
patient1862	false
patient1863	false
patient1864	false
patient1865	false
patient1866	true
patient1867	false
patient1868	false
patient1869	false
patient1870	false
patient1871	false
patient1872	false
patient1873	false
patient1874	false
patient1875	false
patient1876	false
patient1877	false
patient1878	false
patient1879	false
patient1880	false
patient1881	false
patient1882	true
patient1883	false
patient1884	false
patient1885	false
patient1886	false
patient1887	false
patient1888	false
patient1889	false
patient1890	false
patient1891	false
patient1892	false
patient1893	false
patient1894	false
patient1895	false
patient1896	false
patient1897	false
patient1898	false
patient1899	false
patient1900	false
patient1901	false
patient1902	false
patient1903	false
patient1904	false
patient1905	false
patient1906	false
patient1907	false
patient1908	false
patient1909	false
patient1910	false
patient1911	false
patient1912	false
patient1913	false
patient1914	false
patient1915	false
patient1916	false
patient1917	false
patient1918	false
patient1919	false
patient1920	false
patient1921	false
patient1922	false
patient1923	false
patient1924	false
patient1925	false
patient1926	false
patient1927	false
patient1928	false
patient1929	false
patient1930	false
patient1931	false
patient1932	false
patient1933	false
patient1934	false
patient1935	false
patient1936	false
patient1937	false
patient1938	false
patient1939	false
patient1940	false
patient1941	false
patient1942	false
patient1943	false
patient1944	false
patient1945	false
patient1946	false
patient1947	false
patient1948	false
patient1949	false
patient1950	false
patient1951	false
patient1952	false
patient1953	false
patient1954	true
patient1955	false
patient1956	false
patient1957	false
patient1958	false
patient1959	false
patient1960	false
patient1961	false
patient1962	false
patient1963	false
patient1964	false
patient1965	false
patient1966	false
patient1967	false
patient1968	true
patient1969	true
patient1970	true
patient1971	false
patient1972	false
patient1973	false
patient1974	false
patient1975	false
patient1976	false
patient1977	false
patient1978	false
patient1979	false
patient1980	false
patient1981	false
patient1982	false
patient1983	false
patient1984	false
patient1985	false
patient1986	false
patient1987	false
patient1988	false
patient1989	false
patient1990	false
patient1991	false
patient1992	true
patient1993	false
patient1994	false
patient1995	false
patient1996	false
patient1997	false
patient1998	false
patient1999	false
[truncated: 10,047 more rows]
