# Supplementary material for: Applying openEHR’s Guideline Definition Language to the SITS international stroke treatment registry: a European retrospective observational study
Source: BMC Med Inform Decis Mak. 2017 Jan 10;17:7. doi: 10.1186/s12911-016-0401-5 (PMC5223429; doi:10.1186/s12911-016-0401-5)
Supplement: Additional file 5: — Blood Pressures – contains data on blood pressure values of the 12,046 patients of the 2010–2011 study period. (CSV 396 kb) [file 12911_2016_401_MOESM5_ESM.csv]

ehrId	systolic	diastolic
patient1	140,mm[Hg]	58,mm[Hg]
patient2	154,mm[Hg]	80,mm[Hg]
patient3	175,mm[Hg]	105,mm[Hg]
patient4	159,mm[Hg]	86,mm[Hg]
patient5	142,mm[Hg]	76,mm[Hg]
patient6	177,mm[Hg]	86,mm[Hg]
patient7	134,mm[Hg]	69,mm[Hg]
patient8	143,mm[Hg]	50,mm[Hg]
patient9	156,mm[Hg]	86,mm[Hg]
patient10	162,mm[Hg]	80,mm[Hg]
patient11	178,mm[Hg]	68,mm[Hg]
patient12	138,mm[Hg]	76,mm[Hg]
patient13	148,mm[Hg]	90,mm[Hg]
patient14	144,mm[Hg]	96,mm[Hg]
patient15	134,mm[Hg]	65,mm[Hg]
patient16	140,mm[Hg]	70,mm[Hg]
patient17	148,mm[Hg]	75,mm[Hg]
patient18	150,mm[Hg]	80,mm[Hg]
patient19
patient20	148,mm[Hg]	58,mm[Hg]
patient21	177,mm[Hg]	80,mm[Hg]
patient22	145,mm[Hg]	65,mm[Hg]
patient23	145,mm[Hg]	85,mm[Hg]
patient24	130,mm[Hg]	80,mm[Hg]
patient25	120,mm[Hg]	53,mm[Hg]
patient26	187,mm[Hg]	98,mm[Hg]
patient27	153,mm[Hg]	74,mm[Hg]
patient28	161,mm[Hg]	71,mm[Hg]
patient29	143,mm[Hg]	58,mm[Hg]
patient30	150,mm[Hg]	70,mm[Hg]
patient31	150,mm[Hg]	70,mm[Hg]
patient32	115,mm[Hg]	63,mm[Hg]
patient33	134,mm[Hg]	81,mm[Hg]
patient34	140,mm[Hg]	55,mm[Hg]
patient35	150,mm[Hg]	80,mm[Hg]
patient36	130,mm[Hg]	80,mm[Hg]
patient37	160,mm[Hg]	70,mm[Hg]
patient38	132,mm[Hg]	79,mm[Hg]
patient39	134,mm[Hg]	69,mm[Hg]
patient40	172,mm[Hg]	77,mm[Hg]
patient41	143,mm[Hg]	38,mm[Hg]
patient42	155,mm[Hg]	94,mm[Hg]
patient43	169,mm[Hg]	85,mm[Hg]
patient44	177,mm[Hg]	92,mm[Hg]
patient45	143,mm[Hg]	93,mm[Hg]
patient46	181,mm[Hg]	101,mm[Hg]
patient47	168,mm[Hg]	84,mm[Hg]
patient48	174,mm[Hg]	71,mm[Hg]
patient49	108,mm[Hg]	63,mm[Hg]
patient50	136,mm[Hg]	78,mm[Hg]
patient51	180,mm[Hg]	102,mm[Hg]
patient52	135,mm[Hg]	68,mm[Hg]
patient53	143,mm[Hg]	80,mm[Hg]
patient54	129,mm[Hg]	56,mm[Hg]
patient55	160,mm[Hg]	87,mm[Hg]
patient56	152,mm[Hg]	87,mm[Hg]
patient57	120,mm[Hg]	62,mm[Hg]
patient58	165,mm[Hg]	60,mm[Hg]
patient59	108,mm[Hg]	70,mm[Hg]
patient60	150,mm[Hg]	60,mm[Hg]
patient61	113,mm[Hg]	66,mm[Hg]
patient62	138,mm[Hg]	85,mm[Hg]
patient63	211,mm[Hg]	94,mm[Hg]
patient64	173,mm[Hg]	75,mm[Hg]
patient65	151,mm[Hg]	91,mm[Hg]
patient66	136,mm[Hg]	93,mm[Hg]
patient67	148,mm[Hg]	88,mm[Hg]
patient68	140,mm[Hg]	80,mm[Hg]
patient69	128,mm[Hg]	78,mm[Hg]
patient70	160,mm[Hg]	78,mm[Hg]
patient71	122,mm[Hg]	53,mm[Hg]
patient72	150,mm[Hg]	71,mm[Hg]
patient73	165,mm[Hg]	82,mm[Hg]
patient74	180,mm[Hg]	80,mm[Hg]
patient75	142,mm[Hg]	71,mm[Hg]
patient76	146,mm[Hg]	81,mm[Hg]
patient77	161,mm[Hg]	70,mm[Hg]
patient78	160,mm[Hg]	100,mm[Hg]
patient79	179,mm[Hg]	95,mm[Hg]
patient80	170,mm[Hg]	90,mm[Hg]
patient81	160,mm[Hg]	80,mm[Hg]
patient82	122,mm[Hg]	63,mm[Hg]
patient83	140,mm[Hg]	70,mm[Hg]
patient84	139,mm[Hg]	72,mm[Hg]
patient85	140,mm[Hg]	100,mm[Hg]
patient86	140,mm[Hg]	90,mm[Hg]
patient87	180,mm[Hg]	100,mm[Hg]
patient88	158,mm[Hg]	84,mm[Hg]
patient89	172,mm[Hg]	108,mm[Hg]
patient90
patient91	112,mm[Hg]	53,mm[Hg]
patient92	160,mm[Hg]	100,mm[Hg]
patient93	174,mm[Hg]	103,mm[Hg]
patient94
patient95	190,mm[Hg]	100,mm[Hg]
patient96	157,mm[Hg]	88,mm[Hg]
patient97	152,mm[Hg]	82,mm[Hg]
patient98	180,mm[Hg]	60,mm[Hg]
patient99	143,mm[Hg]	71,mm[Hg]
patient100	120,mm[Hg]	70,mm[Hg]
patient101	140,mm[Hg]	100,mm[Hg]
patient102	185,mm[Hg]	97,mm[Hg]
patient103	173,mm[Hg]	87,mm[Hg]
patient104	155,mm[Hg]	95,mm[Hg]
patient105	190,mm[Hg]	93,mm[Hg]
patient106	149,mm[Hg]	87,mm[Hg]
patient107	149,mm[Hg]	87,mm[Hg]
patient108	164,mm[Hg]	86,mm[Hg]
patient109
patient110	165,mm[Hg]	95,mm[Hg]
patient111	167,mm[Hg]	8,mm[Hg]
patient112	168,mm[Hg]	78,mm[Hg]
patient113	180,mm[Hg]	100,mm[Hg]
patient114	156,mm[Hg]	70,mm[Hg]
patient115	103,mm[Hg]	77,mm[Hg]
patient116	160,mm[Hg]	101,mm[Hg]
patient117	121,mm[Hg]	85,mm[Hg]
patient118	164,mm[Hg]	96,mm[Hg]
patient119	163,mm[Hg]	84,mm[Hg]
patient120
patient121	161,mm[Hg]	81,mm[Hg]
patient122	156,mm[Hg]	74,mm[Hg]
patient123	131,mm[Hg]	82,mm[Hg]
patient124
patient125	154,mm[Hg]	98,mm[Hg]
patient126	164,mm[Hg]	107,mm[Hg]
patient127	124,mm[Hg]	70,mm[Hg]
patient128	140,mm[Hg]	96,mm[Hg]
patient129	135,mm[Hg]	89,mm[Hg]
patient130
patient131
patient132	146,mm[Hg]	73,mm[Hg]
patient133	167,mm[Hg]	90,mm[Hg]
patient134	149,mm[Hg]	109,mm[Hg]
patient135	167,mm[Hg]	90,mm[Hg]
patient136	157,mm[Hg]	76,mm[Hg]
patient137	177,mm[Hg]	70,mm[Hg]
patient138
patient139	137,mm[Hg]	76,mm[Hg]
patient140	144,mm[Hg]	80,mm[Hg]
patient141	154,mm[Hg]	93,mm[Hg]
patient142
patient143	156,mm[Hg]	96,mm[Hg]
patient144	183,mm[Hg]	83,mm[Hg]
patient145	181,mm[Hg]	110,mm[Hg]
patient146	132,mm[Hg]	69,mm[Hg]
patient147	150,mm[Hg]	96,mm[Hg]
patient148	165,mm[Hg]	88,mm[Hg]
patient149
patient150	130,mm[Hg]	57,mm[Hg]
patient151	124,mm[Hg]	68,mm[Hg]
patient152
patient153
patient154
patient155
patient156	119,mm[Hg]	80,mm[Hg]
patient157
patient158
patient159	140,mm[Hg]	60,mm[Hg]
patient160	180,mm[Hg]	102,mm[Hg]
patient161	160,mm[Hg]	93,mm[Hg]
patient162	165,mm[Hg]	80,mm[Hg]
patient163	155,mm[Hg]	97,mm[Hg]
patient164	139,mm[Hg]	64,mm[Hg]
patient165	159,mm[Hg]	74,mm[Hg]
patient166	124,mm[Hg]	90,mm[Hg]
patient167
patient168	158,mm[Hg]	89,mm[Hg]
patient169	171,mm[Hg]	93,mm[Hg]
patient170
patient171
patient172	172,mm[Hg]	77,mm[Hg]
patient173	140,mm[Hg]	83,mm[Hg]
patient174	127,mm[Hg]	77,mm[Hg]
patient175	162,mm[Hg]	105,mm[Hg]
patient176	153,mm[Hg]	97,mm[Hg]
patient177	140,mm[Hg]	70,mm[Hg]
patient178	143,mm[Hg]	92,mm[Hg]
patient179	145,mm[Hg]	92,mm[Hg]
patient180	158,mm[Hg]	83,mm[Hg]
patient181	164,mm[Hg]	109,mm[Hg]
patient182
patient183	169,mm[Hg]	77,mm[Hg]
patient184	130,mm[Hg]	80,mm[Hg]
patient185	154,mm[Hg]	100,mm[Hg]
patient186	146,mm[Hg]	60,mm[Hg]
patient187
patient188	157,mm[Hg]	79,mm[Hg]
patient189	162,mm[Hg]	93,mm[Hg]
patient190
patient191
patient192
patient193	172,mm[Hg]	84,mm[Hg]
patient194
patient195
patient196
patient197
patient198
patient199
patient200
patient201	179,mm[Hg]	94,mm[Hg]
patient202	154,mm[Hg]	78,mm[Hg]
patient203	146,mm[Hg]	84,mm[Hg]
patient204	117,mm[Hg]	71,mm[Hg]
patient205
patient206
patient207
patient208
patient209
patient210	164,mm[Hg]	80,mm[Hg]
patient211
patient212
patient213	169,mm[Hg]	70,mm[Hg]
patient214	154,mm[Hg]	94,mm[Hg]
patient215	130,mm[Hg]	85,mm[Hg]
patient216	83,mm[Hg]	57,mm[Hg]
patient217	139,mm[Hg]	70,mm[Hg]
patient218
patient219
patient220
patient221
patient222	109,mm[Hg]	58,mm[Hg]
patient223	162,mm[Hg]	96,mm[Hg]
patient224	163,mm[Hg]	84,mm[Hg]
patient225	138,mm[Hg]	64,mm[Hg]
patient226	162,mm[Hg]	89,mm[Hg]
patient227
patient228
patient229	189,mm[Hg]	105,mm[Hg]
patient230
patient231
patient232	144,mm[Hg]	78,mm[Hg]
patient233	153,mm[Hg]	85,mm[Hg]
patient234	150,mm[Hg]	84,mm[Hg]
patient235	127,mm[Hg]	82,mm[Hg]
patient236	160,mm[Hg]	96,mm[Hg]
patient237	170,mm[Hg]	108,mm[Hg]
patient238	140,mm[Hg]	80,mm[Hg]
patient239	139,mm[Hg]	79,mm[Hg]
patient240	117,mm[Hg]	78,mm[Hg]
patient241	99,mm[Hg]	66,mm[Hg]
patient242	160,mm[Hg]	90,mm[Hg]
patient243
patient244	175,mm[Hg]	87,mm[Hg]
patient245	126,mm[Hg]	73,mm[Hg]
patient246
patient247
patient248
patient249
patient250	172,mm[Hg]	100,mm[Hg]
patient251	159,mm[Hg]	104,mm[Hg]
patient252	117,mm[Hg]	75,mm[Hg]
patient253	146,mm[Hg]	67,mm[Hg]
patient254
patient255
patient256
patient257	190,mm[Hg]	100,mm[Hg]
patient258	103,mm[Hg]	59,mm[Hg]
patient259
patient260	185,mm[Hg]	98,mm[Hg]
patient261
patient262
patient263
patient264
patient265
patient266
patient267
patient268
patient269
patient270
patient271
patient272
patient273
patient274
patient275	115,mm[Hg]	78,mm[Hg]
patient276	177,mm[Hg]	102,mm[Hg]
patient277	138,mm[Hg]	83,mm[Hg]
patient278	110,mm[Hg]	75,mm[Hg]
patient279	176,mm[Hg]	109,mm[Hg]
patient280	137,mm[Hg]	71,mm[Hg]
patient281	104,mm[Hg]	68,mm[Hg]
patient282	161,mm[Hg]	93,mm[Hg]
patient283	154,mm[Hg]	80,mm[Hg]
patient284	154,mm[Hg]	104,mm[Hg]
patient285	148,mm[Hg]	100,mm[Hg]
patient286	149,mm[Hg]	84,mm[Hg]
patient287	184,mm[Hg]	93,mm[Hg]
patient288	140,mm[Hg]	89,mm[Hg]
patient289
patient290	125,mm[Hg]	73,mm[Hg]
patient291
patient292
patient293	196,mm[Hg]	136,mm[Hg]
patient294
patient295
patient296
patient297
patient298
patient299
patient300
patient301
patient302
patient303
patient304
patient305
patient306
patient307
patient308
patient309	180,mm[Hg]	90,mm[Hg]
patient310	150,mm[Hg]	70,mm[Hg]
patient311	160,mm[Hg]	80,mm[Hg]
patient312	150,mm[Hg]	80,mm[Hg]
patient313	130,mm[Hg]	80,mm[Hg]
patient314	100,mm[Hg]	50,mm[Hg]
patient315	180,mm[Hg]	100,mm[Hg]
patient316	180,mm[Hg]	100,mm[Hg]
patient317	170,mm[Hg]	90,mm[Hg]
patient318	150,mm[Hg]	100,mm[Hg]
patient319	180,mm[Hg]	100,mm[Hg]
patient320	170,mm[Hg]	100,mm[Hg]
patient321	170,mm[Hg]	100,mm[Hg]
patient322	140,mm[Hg]	80,mm[Hg]
patient323	180,mm[Hg]	80,mm[Hg]
patient324	150,mm[Hg]	90,mm[Hg]
patient325	150,mm[Hg]	70,mm[Hg]
patient326	150,mm[Hg]	80,mm[Hg]
patient327	130,mm[Hg]	80,mm[Hg]
patient328	150,mm[Hg]	90,mm[Hg]
patient329	160,mm[Hg]	100,mm[Hg]
patient330	160,mm[Hg]	90,mm[Hg]
patient331	150,mm[Hg]	80,mm[Hg]
patient332	180,mm[Hg]	95,mm[Hg]
patient333	150,mm[Hg]	90,mm[Hg]
patient334	175,mm[Hg]	90,mm[Hg]
patient335	160,mm[Hg]	80,mm[Hg]
patient336	150,mm[Hg]	80,mm[Hg]
patient337	130,mm[Hg]	70,mm[Hg]
patient338	160,mm[Hg]	70,mm[Hg]
patient339	140,mm[Hg]	80,mm[Hg]
patient340	160,mm[Hg]	80,mm[Hg]
patient341	160,mm[Hg]	90,mm[Hg]
patient342	130,mm[Hg]	70,mm[Hg]
patient343	140,mm[Hg]	70,mm[Hg]
patient344	180,mm[Hg]	80,mm[Hg]
patient345	140,mm[Hg]	80,mm[Hg]
patient346	120,mm[Hg]	70,mm[Hg]
patient347	140,mm[Hg]	80,mm[Hg]
patient348	130,mm[Hg]	80,mm[Hg]
patient349	150,mm[Hg]	85,mm[Hg]
patient350	140,mm[Hg]	80,mm[Hg]
patient351	150,mm[Hg]	90,mm[Hg]
patient352	150,mm[Hg]	70,mm[Hg]
patient353	150,mm[Hg]	80,mm[Hg]
patient354	160,mm[Hg]	80,mm[Hg]
patient355	160,mm[Hg]	80,mm[Hg]
patient356	150,mm[Hg]	70,mm[Hg]
patient357	160,mm[Hg]	90,mm[Hg]
patient358	180,mm[Hg]	80,mm[Hg]
patient359	160,mm[Hg]	90,mm[Hg]
patient360	160,mm[Hg]	70,mm[Hg]
patient361	150,mm[Hg]	80,mm[Hg]
patient362	120,mm[Hg]	60,mm[Hg]
patient363	180,mm[Hg]	90,mm[Hg]
patient364	140,mm[Hg]	60,mm[Hg]
patient365	180,mm[Hg]	80,mm[Hg]
patient366	150,mm[Hg]	90,mm[Hg]
patient367	130,mm[Hg]	80,mm[Hg]
patient368	130,mm[Hg]	70,mm[Hg]
patient369	140,mm[Hg]	90,mm[Hg]
patient370	140,mm[Hg]	100,mm[Hg]
patient371	150,mm[Hg]	80,mm[Hg]
patient372	160,mm[Hg]	90,mm[Hg]
patient373	160,mm[Hg]	100,mm[Hg]
patient374	110,mm[Hg]	70,mm[Hg]
patient375	150,mm[Hg]	90,mm[Hg]
patient376	150,mm[Hg]	90,mm[Hg]
patient377	160,mm[Hg]	80,mm[Hg]
patient378	160,mm[Hg]	80,mm[Hg]
patient379	110,mm[Hg]	60,mm[Hg]
patient380	130,mm[Hg]	70,mm[Hg]
patient381	140,mm[Hg]	80,mm[Hg]
patient382	130,mm[Hg]	60,mm[Hg]
patient383	140,mm[Hg]	80,mm[Hg]
patient384	140,mm[Hg]	80,mm[Hg]
patient385	160,mm[Hg]	80,mm[Hg]
patient386	135,mm[Hg]	65,mm[Hg]
patient387	170,mm[Hg]	90,mm[Hg]
patient388	115,mm[Hg]	70,mm[Hg]
patient389	170,mm[Hg]	105,mm[Hg]
patient390	175,mm[Hg]	100,mm[Hg]
patient391	159,mm[Hg]	86,mm[Hg]
patient392	180,mm[Hg]	90,mm[Hg]
patient393	150,mm[Hg]	75,mm[Hg]
patient394	125,mm[Hg]	65,mm[Hg]
patient395	210,mm[Hg]	70,mm[Hg]
patient396	194,mm[Hg]	102,mm[Hg]
patient397	180,mm[Hg]	100,mm[Hg]
patient398	160,mm[Hg]	95,mm[Hg]
patient399	150,mm[Hg]	99,mm[Hg]
patient400	175,mm[Hg]	86,mm[Hg]
patient401	136,mm[Hg]	95,mm[Hg]
patient402	161,mm[Hg]	90,mm[Hg]
patient403	180,mm[Hg]	90,mm[Hg]
patient404	180,mm[Hg]	100,mm[Hg]
patient405	144,mm[Hg]	66,mm[Hg]
patient406	146,mm[Hg]	96,mm[Hg]
patient407	164,mm[Hg]	96,mm[Hg]
patient408	150,mm[Hg]	80,mm[Hg]
patient409	130,mm[Hg]	79,mm[Hg]
patient410	130,mm[Hg]	80,mm[Hg]
patient411	169,mm[Hg]	89,mm[Hg]
patient412	175,mm[Hg]	99,mm[Hg]
patient413	220,mm[Hg]	100,mm[Hg]
patient414	180,mm[Hg]	100,mm[Hg]
patient415	176,mm[Hg]	80,mm[Hg]
patient416	140,mm[Hg]	75,mm[Hg]
patient417	120,mm[Hg]	60,mm[Hg]
patient418	167,mm[Hg]	113,mm[Hg]
patient419	221,mm[Hg]	128,mm[Hg]
patient420	197,mm[Hg]	84,mm[Hg]
patient421	130,mm[Hg]	80,mm[Hg]
patient422	120,mm[Hg]	70,mm[Hg]
patient423	110,mm[Hg]	60,mm[Hg]
patient424	134,mm[Hg]	79,mm[Hg]
patient425	136,mm[Hg]	89,mm[Hg]
patient426	135,mm[Hg]	81,mm[Hg]
patient427	147,mm[Hg]	64,mm[Hg]
patient428	170,mm[Hg]	97,mm[Hg]
patient429	123,mm[Hg]	77,mm[Hg]
patient430	152,mm[Hg]	95,mm[Hg]
patient431	163,mm[Hg]	88,mm[Hg]
patient432	172,mm[Hg]	98,mm[Hg]
patient433	180,mm[Hg]	90,mm[Hg]
patient434	120,mm[Hg]	80,mm[Hg]
patient435	190,mm[Hg]	90,mm[Hg]
patient436
patient437	160,mm[Hg]	65,mm[Hg]
patient438	160,mm[Hg]	100,mm[Hg]
patient439	160,mm[Hg]	90,mm[Hg]
patient440	175,mm[Hg]	101,mm[Hg]
patient441	130,mm[Hg]	85,mm[Hg]
patient442	140,mm[Hg]	80,mm[Hg]
patient443	145,mm[Hg]	89,mm[Hg]
patient444	185,mm[Hg]	110,mm[Hg]
patient445	125,mm[Hg]	80,mm[Hg]
patient446	170,mm[Hg]	90,mm[Hg]
patient447	170,mm[Hg]	90,mm[Hg]
patient448	150,mm[Hg]	100,mm[Hg]
patient449	162,mm[Hg]	95,mm[Hg]
patient450	151,mm[Hg]	77,mm[Hg]
patient451	164,mm[Hg]	98,mm[Hg]
patient452	183,mm[Hg]	92,mm[Hg]
patient453	141,mm[Hg]	103,mm[Hg]
patient454	130,mm[Hg]	80,mm[Hg]
patient455	176,mm[Hg]	98,mm[Hg]
patient456	175,mm[Hg]	82,mm[Hg]
patient457	150,mm[Hg]	89,mm[Hg]
patient458	158,mm[Hg]	92,mm[Hg]
patient459	149,mm[Hg]	78,mm[Hg]
patient460	160,mm[Hg]	80,mm[Hg]
patient461	170,mm[Hg]	90,mm[Hg]
patient462	166,mm[Hg]	109,mm[Hg]
patient463	180,mm[Hg]	100,mm[Hg]
patient464	120,mm[Hg]	70,mm[Hg]
patient465	150,mm[Hg]	80,mm[Hg]
patient466	160,mm[Hg]	100,mm[Hg]
patient467	160,mm[Hg]	100,mm[Hg]
patient468	180,mm[Hg]	90,mm[Hg]
patient469	165,mm[Hg]	105,mm[Hg]
patient470	129,mm[Hg]	72,mm[Hg]
patient471	190,mm[Hg]	90,mm[Hg]
patient472	122,mm[Hg]	79,mm[Hg]
patient473	115,mm[Hg]	72,mm[Hg]
patient474	178,mm[Hg]	97,mm[Hg]
patient475	190,mm[Hg]	100,mm[Hg]
patient476	148,mm[Hg]	92,mm[Hg]
patient477	200,mm[Hg]	100,mm[Hg]
patient478	194,mm[Hg]	116,mm[Hg]
patient479	160,mm[Hg]	90,mm[Hg]
patient480	175,mm[Hg]	90,mm[Hg]
patient481	150,mm[Hg]	80,mm[Hg]
patient482	150,mm[Hg]	90,mm[Hg]
patient483	170,mm[Hg]	80,mm[Hg]
patient484	155,mm[Hg]	80,mm[Hg]
patient485	160,mm[Hg]	80,mm[Hg]
patient486	170,mm[Hg]	90,mm[Hg]
patient487	170,mm[Hg]	80,mm[Hg]
patient488	140,mm[Hg]	75,mm[Hg]
patient489	175,mm[Hg]	80,mm[Hg]
patient490	140,mm[Hg]	70,mm[Hg]
patient491	140,mm[Hg]	70,mm[Hg]
patient492	150,mm[Hg]	90,mm[Hg]
patient493	140,mm[Hg]	80,mm[Hg]
patient494	170,mm[Hg]	80,mm[Hg]
patient495	160,mm[Hg]	80,mm[Hg]
patient496	170,mm[Hg]	80,mm[Hg]
patient497	160,mm[Hg]	80,mm[Hg]
patient498	160,mm[Hg]	80,mm[Hg]
patient499	160,mm[Hg]	80,mm[Hg]
patient500	160,mm[Hg]	90,mm[Hg]
patient501	160,mm[Hg]	80,mm[Hg]
patient502	130,mm[Hg]	70,mm[Hg]
patient503	140,mm[Hg]	80,mm[Hg]
patient504	140,mm[Hg]	80,mm[Hg]
patient505	120,mm[Hg]	80,mm[Hg]
patient506	145,mm[Hg]	70,mm[Hg]
patient507	140,mm[Hg]	80,mm[Hg]
patient508	160,mm[Hg]	80,mm[Hg]
patient509	160,mm[Hg]	80,mm[Hg]
patient510	170,mm[Hg]	80,mm[Hg]
patient511	130,mm[Hg]	80,mm[Hg]
patient512	140,mm[Hg]	90,mm[Hg]
patient513	140,mm[Hg]	80,mm[Hg]
patient514	170,mm[Hg]	80,mm[Hg]
patient515	160,mm[Hg]	100,mm[Hg]
patient516	150,mm[Hg]	80,mm[Hg]
patient517	160,mm[Hg]	80,mm[Hg]
patient518	150,mm[Hg]	80,mm[Hg]
patient519	140,mm[Hg]	80,mm[Hg]
patient520	150,mm[Hg]	80,mm[Hg]
patient521	140,mm[Hg]	80,mm[Hg]
patient522	150,mm[Hg]	80,mm[Hg]
patient523	175,mm[Hg]	80,mm[Hg]
patient524	170,mm[Hg]	80,mm[Hg]
patient525	150,mm[Hg]	80,mm[Hg]
patient526	160,mm[Hg]	80,mm[Hg]
patient527	170,mm[Hg]	80,mm[Hg]
patient528	120,mm[Hg]	80,mm[Hg]
patient529	150,mm[Hg]	75,mm[Hg]
patient530	130,mm[Hg]	70,mm[Hg]
patient531	170,mm[Hg]	80,mm[Hg]
patient532	165,mm[Hg]	80,mm[Hg]
patient533	178,mm[Hg]	80,mm[Hg]
patient534	150,mm[Hg]	80,mm[Hg]
patient535	140,mm[Hg]	80,mm[Hg]
patient536	160,mm[Hg]	70,mm[Hg]
patient537	130,mm[Hg]	80,mm[Hg]
patient538	150,mm[Hg]	60,mm[Hg]
patient539	175,mm[Hg]	85,mm[Hg]
patient540	180,mm[Hg]	90,mm[Hg]
patient541	150,mm[Hg]	80,mm[Hg]
patient542	157,mm[Hg]	79,mm[Hg]
patient543	160,mm[Hg]	80,mm[Hg]
patient544	110,mm[Hg]	60,mm[Hg]
patient545	160,mm[Hg]	80,mm[Hg]
patient546	180,mm[Hg]	90,mm[Hg]
patient547	170,mm[Hg]	80,mm[Hg]
patient548	160,mm[Hg]	80,mm[Hg]
patient549	150,mm[Hg]	80,mm[Hg]
patient550	160,mm[Hg]	75,mm[Hg]
patient551	170,mm[Hg]	90,mm[Hg]
patient552	140,mm[Hg]	70,mm[Hg]
patient553	150,mm[Hg]	100,mm[Hg]
patient554	140,mm[Hg]	70,mm[Hg]
patient555	144,mm[Hg]	88,mm[Hg]
patient556	155,mm[Hg]	65,mm[Hg]
patient557	135,mm[Hg]	70,mm[Hg]
patient558	210,mm[Hg]	105,mm[Hg]
patient559	135,mm[Hg]	80,mm[Hg]
patient560	110,mm[Hg]	70,mm[Hg]
patient561	170,mm[Hg]	105,mm[Hg]
patient562	165,mm[Hg]	101,mm[Hg]
patient563	160,mm[Hg]	60,mm[Hg]
patient564	177,mm[Hg]	103,mm[Hg]
patient565	135,mm[Hg]	105,mm[Hg]
patient566	170,mm[Hg]	100,mm[Hg]
patient567	205,mm[Hg]	95,mm[Hg]
patient568	150,mm[Hg]	70,mm[Hg]
patient569	160,mm[Hg]	80,mm[Hg]
patient570	170,mm[Hg]	90,mm[Hg]
patient571	180,mm[Hg]	110,mm[Hg]
patient572	152,mm[Hg]	90,mm[Hg]
patient573	190,mm[Hg]	120,mm[Hg]
patient574	165,mm[Hg]	85,mm[Hg]
patient575	165,mm[Hg]	85,mm[Hg]
patient576	190,mm[Hg]	115,mm[Hg]
patient577	130,mm[Hg]	85,mm[Hg]
patient578	170,mm[Hg]	90,mm[Hg]
patient579	150,mm[Hg]	80,mm[Hg]
patient580	155,mm[Hg]	75,mm[Hg]
patient581	170,mm[Hg]	100,mm[Hg]
patient582	140,mm[Hg]	80,mm[Hg]
patient583	150,mm[Hg]	100,mm[Hg]
patient584	175,mm[Hg]	105,mm[Hg]
patient585	140,mm[Hg]	80,mm[Hg]
patient586	160,mm[Hg]	90,mm[Hg]
patient587	120,mm[Hg]	75,mm[Hg]
patient588	165,mm[Hg]	80,mm[Hg]
patient589	150,mm[Hg]	100,mm[Hg]
patient590	145,mm[Hg]	90,mm[Hg]
patient591	158,mm[Hg]	76,mm[Hg]
patient592	145,mm[Hg]	85,mm[Hg]
patient593	180,mm[Hg]	95,mm[Hg]
patient594	205,mm[Hg]	115,mm[Hg]
patient595	155,mm[Hg]	80,mm[Hg]
patient596	165,mm[Hg]	90,mm[Hg]
patient597	165,mm[Hg]	80,mm[Hg]
patient598	190,mm[Hg]	110,mm[Hg]
patient599	170,mm[Hg]	80,mm[Hg]
patient600	170,mm[Hg]	85,mm[Hg]
patient601	160,mm[Hg]	90,mm[Hg]
patient602	200,mm[Hg]	110,mm[Hg]
patient603	160,mm[Hg]	80,mm[Hg]
patient604	170,mm[Hg]	100,mm[Hg]
patient605	180,mm[Hg]	90,mm[Hg]
patient606	130,mm[Hg]	80,mm[Hg]
patient607	130,mm[Hg]	70,mm[Hg]
patient608	160,mm[Hg]	80,mm[Hg]
patient609	180,mm[Hg]	80,mm[Hg]
patient610	180,mm[Hg]	90,mm[Hg]
patient611	160,mm[Hg]	90,mm[Hg]
patient612	180,mm[Hg]	95,mm[Hg]
patient613	170,mm[Hg]	70,mm[Hg]
patient614	150,mm[Hg]	90,mm[Hg]
patient615	155,mm[Hg]	75,mm[Hg]
patient616	160,mm[Hg]	85,mm[Hg]
patient617	185,mm[Hg]	95,mm[Hg]
patient618	140,mm[Hg]	70,mm[Hg]
patient619	110,mm[Hg]	70,mm[Hg]
patient620	175,mm[Hg]	95,mm[Hg]
patient621	170,mm[Hg]	90,mm[Hg]
patient622	140,mm[Hg]	100,mm[Hg]
patient623	180,mm[Hg]	95,mm[Hg]
patient624	185,mm[Hg]	90,mm[Hg]
patient625	180,mm[Hg]	90,mm[Hg]
patient626	170,mm[Hg]	100,mm[Hg]
patient627	160,mm[Hg]	100,mm[Hg]
patient628	160,mm[Hg]	90,mm[Hg]
patient629	175,mm[Hg]	85,mm[Hg]
patient630	120,mm[Hg]	60,mm[Hg]
patient631	180,mm[Hg]	80,mm[Hg]
patient632	185,mm[Hg]	100,mm[Hg]
patient633	140,mm[Hg]	95,mm[Hg]
patient634	125,mm[Hg]	55,mm[Hg]
patient635	180,mm[Hg]	110,mm[Hg]
patient636	150,mm[Hg]	85,mm[Hg]
patient637	180,mm[Hg]	90,mm[Hg]
patient638
patient639	150,mm[Hg]	70,mm[Hg]
patient640	170,mm[Hg]	75,mm[Hg]
patient641	155,mm[Hg]	100,mm[Hg]
patient642	180,mm[Hg]	90,mm[Hg]
patient643	160,mm[Hg]	80,mm[Hg]
patient644	195,mm[Hg]	110,mm[Hg]
patient645	150,mm[Hg]	80,mm[Hg]
patient646	170,mm[Hg]	100,mm[Hg]
patient647	190,mm[Hg]	90,mm[Hg]
patient648	200,mm[Hg]	110,mm[Hg]
patient649	160,mm[Hg]	80,mm[Hg]
patient650	140,mm[Hg]	70,mm[Hg]
patient651	200,mm[Hg]	110,mm[Hg]
patient652	130,mm[Hg]	70,mm[Hg]
patient653	150,mm[Hg]	80,mm[Hg]
patient654	250,mm[Hg]	120,mm[Hg]
patient655	180,mm[Hg]	90,mm[Hg]
patient656	140,mm[Hg]	80,mm[Hg]
patient657	170,mm[Hg]	80,mm[Hg]
patient658	145,mm[Hg]	85,mm[Hg]
patient659	180,mm[Hg]	90,mm[Hg]
patient660	180,mm[Hg]	90,mm[Hg]
patient661	150,mm[Hg]	80,mm[Hg]
patient662	130,mm[Hg]	90,mm[Hg]
patient663	130,mm[Hg]	80,mm[Hg]
patient664	180,mm[Hg]	90,mm[Hg]
patient665	220,mm[Hg]	110,mm[Hg]
patient666	200,mm[Hg]	100,mm[Hg]
patient667	160,mm[Hg]	75,mm[Hg]
patient668	180,mm[Hg]	80,mm[Hg]
patient669	220,mm[Hg]	110,mm[Hg]
patient670	195,mm[Hg]	95,mm[Hg]
patient671	240,mm[Hg]	110,mm[Hg]
patient672	140,mm[Hg]	80,mm[Hg]
patient673	160,mm[Hg]	90,mm[Hg]
patient674	205,mm[Hg]	90,mm[Hg]
patient675	200,mm[Hg]	110,mm[Hg]
patient676	145,mm[Hg]	70,mm[Hg]
patient677	190,mm[Hg]	100,mm[Hg]
patient678	180,mm[Hg]	95,mm[Hg]
patient679	205,mm[Hg]	100,mm[Hg]
patient680	140,mm[Hg]	70,mm[Hg]
patient681	180,mm[Hg]	100,mm[Hg]
patient682	132,mm[Hg]	75,mm[Hg]
patient683	160,mm[Hg]	100,mm[Hg]
patient684	137,mm[Hg]	88,mm[Hg]
patient685	130,mm[Hg]	80,mm[Hg]
patient686	134,mm[Hg]	85,mm[Hg]
patient687	136,mm[Hg]	100,mm[Hg]
patient688	160,mm[Hg]	80,mm[Hg]
patient689	120,mm[Hg]	85,mm[Hg]
patient690	170,mm[Hg]	95,mm[Hg]
patient691	150,mm[Hg]	80,mm[Hg]
patient692	145,mm[Hg]	85,mm[Hg]
patient693	145,mm[Hg]	94,mm[Hg]
patient694	150,mm[Hg]	70,mm[Hg]
patient695	144,mm[Hg]	96,mm[Hg]
patient696	157,mm[Hg]	77,mm[Hg]
patient697	140,mm[Hg]	80,mm[Hg]
patient698	135,mm[Hg]	90,mm[Hg]
patient699	97,mm[Hg]	57,mm[Hg]
patient700	115,mm[Hg]	80,mm[Hg]
patient701	150,mm[Hg]	80,mm[Hg]
patient702	180,mm[Hg]	100,mm[Hg]
patient703	145,mm[Hg]	95,mm[Hg]
patient704	150,mm[Hg]	64,mm[Hg]
patient705	150,mm[Hg]	110,mm[Hg]
patient706	160,mm[Hg]	100,mm[Hg]
patient707	175,mm[Hg]	100,mm[Hg]
patient708	160,mm[Hg]	100,mm[Hg]
patient709	160,mm[Hg]	90,mm[Hg]
patient710	140,mm[Hg]	80,mm[Hg]
patient711	160,mm[Hg]	80,mm[Hg]
patient712	120,mm[Hg]	60,mm[Hg]
patient713
patient714	120,mm[Hg]	90,mm[Hg]
patient715	150,mm[Hg]	90,mm[Hg]
patient716	160,mm[Hg]	90,mm[Hg]
patient717	160,mm[Hg]	90,mm[Hg]
patient718	170,mm[Hg]	110,mm[Hg]
patient719
patient720	180,mm[Hg]	100,mm[Hg]
patient721
patient722	180,mm[Hg]	90,mm[Hg]
patient723	170,mm[Hg]	90,mm[Hg]
patient724
patient725
patient726	120,mm[Hg]	70,mm[Hg]
patient727	100,mm[Hg]	60,mm[Hg]
patient728	150,mm[Hg]	70,mm[Hg]
patient729	150,mm[Hg]	90,mm[Hg]
patient730	100,mm[Hg]	60,mm[Hg]
patient731	116,mm[Hg]	60,mm[Hg]
patient732	120,mm[Hg]	80,mm[Hg]
patient733	130,mm[Hg]	80,mm[Hg]
patient734	125,mm[Hg]	70,mm[Hg]
patient735	174,mm[Hg]	69,mm[Hg]
patient736	120,mm[Hg]	70,mm[Hg]
patient737	150,mm[Hg]	80,mm[Hg]
patient738	180,mm[Hg]	100,mm[Hg]
patient739	120,mm[Hg]	70,mm[Hg]
patient740	170,mm[Hg]	90,mm[Hg]
patient741	140,mm[Hg]	70,mm[Hg]
patient742	140,mm[Hg]	60,mm[Hg]
patient743	162,mm[Hg]	97,mm[Hg]
patient744	140,mm[Hg]	90,mm[Hg]
patient745	168,mm[Hg]	57,mm[Hg]
patient746	215,mm[Hg]	100,mm[Hg]
patient747
patient748	180,mm[Hg]	105,mm[Hg]
patient749	160,mm[Hg]	60,mm[Hg]
patient750	150,mm[Hg]	90,mm[Hg]
patient751	150,mm[Hg]	70,mm[Hg]
patient752	160,mm[Hg]	80,mm[Hg]
patient753	155,mm[Hg]	75,mm[Hg]
patient754	140,mm[Hg]	80,mm[Hg]
patient755
patient756	140,mm[Hg]	70,mm[Hg]
patient757	125,mm[Hg]	75,mm[Hg]
patient758	140,mm[Hg]	75,mm[Hg]
patient759	130,mm[Hg]	70,mm[Hg]
patient760	175,mm[Hg]	100,mm[Hg]
patient761	143,mm[Hg]	54,mm[Hg]
patient762	180,mm[Hg]	110,mm[Hg]
patient763	150,mm[Hg]	105,mm[Hg]
patient764	180,mm[Hg]	100,mm[Hg]
patient765	166,mm[Hg]	82,mm[Hg]
patient766	144,mm[Hg]	62,mm[Hg]
patient767	140,mm[Hg]	100,mm[Hg]
patient768	150,mm[Hg]	95,mm[Hg]
patient769	170,mm[Hg]	80,mm[Hg]
patient770	130,mm[Hg]	80,mm[Hg]
patient771	120,mm[Hg]	70,mm[Hg]
patient772	140,mm[Hg]	80,mm[Hg]
patient773	178,mm[Hg]	104,mm[Hg]
patient774	132,mm[Hg]	76,mm[Hg]
patient775	120,mm[Hg]	75,mm[Hg]
patient776	170,mm[Hg]	90,mm[Hg]
patient777	200,mm[Hg]	122,mm[Hg]
patient778	155,mm[Hg]	90,mm[Hg]
patient779	135,mm[Hg]	70,mm[Hg]
patient780	160,mm[Hg]	80,mm[Hg]
patient781	145,mm[Hg]	60,mm[Hg]
patient782	145,mm[Hg]	80,mm[Hg]
patient783	167,mm[Hg]	88,mm[Hg]
patient784	160,mm[Hg]	80,mm[Hg]
patient785	135,mm[Hg]	75,mm[Hg]
patient786	145,mm[Hg]	80,mm[Hg]
patient787	150,mm[Hg]	75,mm[Hg]
patient788	128,mm[Hg]	92,mm[Hg]
patient789	140,mm[Hg]	77,mm[Hg]
patient790	120,mm[Hg]	75,mm[Hg]
patient791	160,mm[Hg]	80,mm[Hg]
patient792	140,mm[Hg]	74,mm[Hg]
patient793	180,mm[Hg]	105,mm[Hg]
patient794	160,mm[Hg]	95,mm[Hg]
patient795	148,mm[Hg]	75,mm[Hg]
patient796	130,mm[Hg]	70,mm[Hg]
patient797	170,mm[Hg]	100,mm[Hg]
patient798	172,mm[Hg]	79,mm[Hg]
patient799	150,mm[Hg]	80,mm[Hg]
patient800	160,mm[Hg]	80,mm[Hg]
patient801	155,mm[Hg]	83,mm[Hg]
patient802	166,mm[Hg]	72,mm[Hg]
patient803	172,mm[Hg]	97,mm[Hg]
patient804	185,mm[Hg]	88,mm[Hg]
patient805	144,mm[Hg]	88,mm[Hg]
patient806	160,mm[Hg]	70,mm[Hg]
patient807	132,mm[Hg]	69,mm[Hg]
patient808	153,mm[Hg]	84,mm[Hg]
patient809	130,mm[Hg]	70,mm[Hg]
patient810	139,mm[Hg]	77,mm[Hg]
patient811	150,mm[Hg]	80,mm[Hg]
patient812	119,mm[Hg]	91,mm[Hg]
patient813	164,mm[Hg]	90,mm[Hg]
patient814	111,mm[Hg]	67,mm[Hg]
patient815	167,mm[Hg]	61,mm[Hg]
patient816	176,mm[Hg]	90,mm[Hg]
patient817	128,mm[Hg]	66,mm[Hg]
patient818	179,mm[Hg]	81,mm[Hg]
patient819	97,mm[Hg]	48,mm[Hg]
patient820	148,mm[Hg]	87,mm[Hg]
patient821	190,mm[Hg]	80,mm[Hg]
patient822	158,mm[Hg]	91,mm[Hg]
patient823	185,mm[Hg]	105,mm[Hg]
patient824	169,mm[Hg]	93,mm[Hg]
patient825	150,mm[Hg]	91,mm[Hg]
patient826	169,mm[Hg]	99,mm[Hg]
patient827	159,mm[Hg]	81,mm[Hg]
patient828	142,mm[Hg]	78,mm[Hg]
patient829	132,mm[Hg]	71,mm[Hg]
patient830	126,mm[Hg]	83,mm[Hg]
patient831	120,mm[Hg]	80,mm[Hg]
patient832	125,mm[Hg]	75,mm[Hg]
patient833	130,mm[Hg]	65,mm[Hg]
patient834	120,mm[Hg]	60,mm[Hg]
patient835	170,mm[Hg]	80,mm[Hg]
patient836	150,mm[Hg]	67,mm[Hg]
patient837	200,mm[Hg]	90,mm[Hg]
patient838	160,mm[Hg]	85,mm[Hg]
patient839	150,mm[Hg]	100,mm[Hg]
patient840	125,mm[Hg]	75,mm[Hg]
patient841	160,mm[Hg]	80,mm[Hg]
patient842	150,mm[Hg]	80,mm[Hg]
patient843	100,mm[Hg]	70,mm[Hg]
patient844	130,mm[Hg]	70,mm[Hg]
patient845	140,mm[Hg]	75,mm[Hg]
patient846	135,mm[Hg]	80,mm[Hg]
patient847	130,mm[Hg]	60,mm[Hg]
patient848	180,mm[Hg]	75,mm[Hg]
patient849	115,mm[Hg]	70,mm[Hg]
patient850	130,mm[Hg]	90,mm[Hg]
patient851	160,mm[Hg]	80,mm[Hg]
patient852	150,mm[Hg]	95,mm[Hg]
patient853	160,mm[Hg]	90,mm[Hg]
patient854	140,mm[Hg]	70,mm[Hg]
patient855	165,mm[Hg]	95,mm[Hg]
patient856	120,mm[Hg]	70,mm[Hg]
patient857	160,mm[Hg]	95,mm[Hg]
patient858	155,mm[Hg]	80,mm[Hg]
patient859	150,mm[Hg]	80,mm[Hg]
patient860	130,mm[Hg]	60,mm[Hg]
patient861	150,mm[Hg]	80,mm[Hg]
patient862	160,mm[Hg]	90,mm[Hg]
patient863	170,mm[Hg]	100,mm[Hg]
patient864	175,mm[Hg]	90,mm[Hg]
patient865	115,mm[Hg]	85,mm[Hg]
patient866	175,mm[Hg]	80,mm[Hg]
patient867	134,mm[Hg]	80,mm[Hg]
patient868	160,mm[Hg]	70,mm[Hg]
patient869	180,mm[Hg]	100,mm[Hg]
patient870	144,mm[Hg]	96,mm[Hg]
patient871	174,mm[Hg]	93,mm[Hg]
patient872	155,mm[Hg]	80,mm[Hg]
patient873	190,mm[Hg]	80,mm[Hg]
patient874	170,mm[Hg]	85,mm[Hg]
patient875	140,mm[Hg]	70,mm[Hg]
patient876	150,mm[Hg]	100,mm[Hg]
patient877	140,mm[Hg]	70,mm[Hg]
patient878	155,mm[Hg]	80,mm[Hg]
patient879	180,mm[Hg]	75,mm[Hg]
patient880	152,mm[Hg]	95,mm[Hg]
patient881	150,mm[Hg]	87,mm[Hg]
patient882	145,mm[Hg]	80,mm[Hg]
patient883	190,mm[Hg]	90,mm[Hg]
patient884	160,mm[Hg]	75,mm[Hg]
patient885	135,mm[Hg]	95,mm[Hg]
patient886	130,mm[Hg]	80,mm[Hg]
patient887	129,mm[Hg]	68,mm[Hg]
patient888	100,mm[Hg]	75,mm[Hg]
patient889	140,mm[Hg]	80,mm[Hg]
patient890	146,mm[Hg]	82,mm[Hg]
patient891	110,mm[Hg]	70,mm[Hg]
patient892	144,mm[Hg]	80,mm[Hg]
patient893	170,mm[Hg]	80,mm[Hg]
patient894	160,mm[Hg]	100,mm[Hg]
patient895	170,mm[Hg]	100,mm[Hg]
patient896	170,mm[Hg]	85,mm[Hg]
patient897	192,mm[Hg]	115,mm[Hg]
patient898	170,mm[Hg]	97,mm[Hg]
patient899	180,mm[Hg]	120,mm[Hg]
patient900	138,mm[Hg]	78,mm[Hg]
patient901	120,mm[Hg]	70,mm[Hg]
patient902	180,mm[Hg]	90,mm[Hg]
patient903	130,mm[Hg]	90,mm[Hg]
patient904	140,mm[Hg]	80,mm[Hg]
patient905	190,mm[Hg]	90,mm[Hg]
patient906	190,mm[Hg]	90,mm[Hg]
patient907	140,mm[Hg]	80,mm[Hg]
patient908	130,mm[Hg]	70,mm[Hg]
patient909	140,mm[Hg]	80,mm[Hg]
patient910	140,mm[Hg]	80,mm[Hg]
patient911	140,mm[Hg]	100,mm[Hg]
patient912	130,mm[Hg]	60,mm[Hg]
patient913	95,mm[Hg]	70,mm[Hg]
patient914	160,mm[Hg]	80,mm[Hg]
patient915	130,mm[Hg]	60,mm[Hg]
patient916	190,mm[Hg]	90,mm[Hg]
patient917	140,mm[Hg]	70,mm[Hg]
patient918	180,mm[Hg]	100,mm[Hg]
patient919	140,mm[Hg]	80,mm[Hg]
patient920	158,mm[Hg]	100,mm[Hg]
patient921	110,mm[Hg]	80,mm[Hg]
patient922	170,mm[Hg]	100,mm[Hg]
patient923	180,mm[Hg]	80,mm[Hg]
patient924	140,mm[Hg]	80,mm[Hg]
patient925	120,mm[Hg]	80,mm[Hg]
patient926	120,mm[Hg]	60,mm[Hg]
patient927	160,mm[Hg]	80,mm[Hg]
patient928	190,mm[Hg]	101,mm[Hg]
patient929	150,mm[Hg]	90,mm[Hg]
patient930	180,mm[Hg]	95,mm[Hg]
patient931	150,mm[Hg]	75,mm[Hg]
patient932	120,mm[Hg]	80,mm[Hg]
patient933	155,mm[Hg]	100,mm[Hg]
patient934	140,mm[Hg]	90,mm[Hg]
patient935	180,mm[Hg]	105,mm[Hg]
patient936	140,mm[Hg]	80,mm[Hg]
patient937	140,mm[Hg]	75,mm[Hg]
patient938	155,mm[Hg]	90,mm[Hg]
patient939	155,mm[Hg]	95,mm[Hg]
patient940	150,mm[Hg]	95,mm[Hg]
patient941	180,mm[Hg]	100,mm[Hg]
patient942	155,mm[Hg]	80,mm[Hg]
patient943	155,mm[Hg]	100,mm[Hg]
patient944	145,mm[Hg]	80,mm[Hg]
patient945	120,mm[Hg]	70,mm[Hg]
patient946	150,mm[Hg]	70,mm[Hg]
patient947	170,mm[Hg]	100,mm[Hg]
patient948	129,mm[Hg]	70,mm[Hg]
patient949	160,mm[Hg]	100,mm[Hg]
patient950	180,mm[Hg]	85,mm[Hg]
patient951	130,mm[Hg]	70,mm[Hg]
patient952	180,mm[Hg]	90,mm[Hg]
patient953	149,mm[Hg]	80,mm[Hg]
patient954	145,mm[Hg]	80,mm[Hg]
patient955	170,mm[Hg]	100,mm[Hg]
patient956	160,mm[Hg]	80,mm[Hg]
patient957	130,mm[Hg]	60,mm[Hg]
patient958	140,mm[Hg]	70,mm[Hg]
patient959	150,mm[Hg]	90,mm[Hg]
patient960	120,mm[Hg]	70,mm[Hg]
patient961	140,mm[Hg]	67,mm[Hg]
patient962	150,mm[Hg]	90,mm[Hg]
patient963	160,mm[Hg]	85,mm[Hg]
patient964	180,mm[Hg]	80,mm[Hg]
patient965	175,mm[Hg]	80,mm[Hg]
patient966	185,mm[Hg]	100,mm[Hg]
patient967	180,mm[Hg]	100,mm[Hg]
patient968	180,mm[Hg]	100,mm[Hg]
patient969	120,mm[Hg]	80,mm[Hg]
patient970	180,mm[Hg]	105,mm[Hg]
patient971	160,mm[Hg]	82,mm[Hg]
patient972	140,mm[Hg]	80,mm[Hg]
patient973	170,mm[Hg]	80,mm[Hg]
patient974	110,mm[Hg]	70,mm[Hg]
patient975	150,mm[Hg]	80,mm[Hg]
patient976	140,mm[Hg]	80,mm[Hg]
patient977	170,mm[Hg]	80,mm[Hg]
patient978	150,mm[Hg]	80,mm[Hg]
patient979	185,mm[Hg]	100,mm[Hg]
patient980	115,mm[Hg]	85,mm[Hg]
patient981	160,mm[Hg]	100,mm[Hg]
patient982	160,mm[Hg]	80,mm[Hg]
patient983	150,mm[Hg]	80,mm[Hg]
patient984	140,mm[Hg]	90,mm[Hg]
patient985	130,mm[Hg]	80,mm[Hg]
patient986	180,mm[Hg]	90,mm[Hg]
patient987	160,mm[Hg]	90,mm[Hg]
patient988	167,mm[Hg]	65,mm[Hg]
patient989	150,mm[Hg]	70,mm[Hg]
patient990	180,mm[Hg]	100,mm[Hg]
patient991	160,mm[Hg]	80,mm[Hg]
patient992	160,mm[Hg]	80,mm[Hg]
patient993	160,mm[Hg]	90,mm[Hg]
patient994	185,mm[Hg]	100,mm[Hg]
patient995	175,mm[Hg]	95,mm[Hg]
patient996	150,mm[Hg]	80,mm[Hg]
patient997	140,mm[Hg]	85,mm[Hg]
patient998	185,mm[Hg]	75,mm[Hg]
patient999	130,mm[Hg]	70,mm[Hg]
patient1000	180,mm[Hg]	85,mm[Hg]
patient1001	175,mm[Hg]	90,mm[Hg]
patient1002	130,mm[Hg]	60,mm[Hg]
patient1003	140,mm[Hg]	70,mm[Hg]
patient1004	160,mm[Hg]	80,mm[Hg]
patient1005	110,mm[Hg]	60,mm[Hg]
patient1006	160,mm[Hg]	100,mm[Hg]
patient1007	180,mm[Hg]	100,mm[Hg]
patient1008	150,mm[Hg]	80,mm[Hg]
patient1009	170,mm[Hg]	100,mm[Hg]
patient1010	180,mm[Hg]	100,mm[Hg]
patient1011	130,mm[Hg]	70,mm[Hg]
patient1012	180,mm[Hg]	80,mm[Hg]
patient1013	170,mm[Hg]	90,mm[Hg]
patient1014	100,mm[Hg]	60,mm[Hg]
patient1015	180,mm[Hg]	100,mm[Hg]
patient1016	150,mm[Hg]	90,mm[Hg]
patient1017	110,mm[Hg]	70,mm[Hg]
patient1018	160,mm[Hg]	100,mm[Hg]
patient1019	130,mm[Hg]	90,mm[Hg]
patient1020	140,mm[Hg]	90,mm[Hg]
patient1021	190,mm[Hg]	90,mm[Hg]
patient1022	130,mm[Hg]	70,mm[Hg]
patient1023	115,mm[Hg]	80,mm[Hg]
patient1024	170,mm[Hg]	80,mm[Hg]
patient1025	170,mm[Hg]	100,mm[Hg]
patient1026	185,mm[Hg]	100,mm[Hg]
patient1027	150,mm[Hg]	60,mm[Hg]
patient1028	160,mm[Hg]	100,mm[Hg]
patient1029	185,mm[Hg]	100,mm[Hg]
patient1030	150,mm[Hg]	80,mm[Hg]
patient1031	145,mm[Hg]	80,mm[Hg]
patient1032	140,mm[Hg]	70,mm[Hg]
patient1033	150,mm[Hg]	90,mm[Hg]
patient1034	160,mm[Hg]	100,mm[Hg]
patient1035	150,mm[Hg]	100,mm[Hg]
patient1036	170,mm[Hg]	100,mm[Hg]
patient1037	185,mm[Hg]	85,mm[Hg]
patient1038	170,mm[Hg]	90,mm[Hg]
patient1039	160,mm[Hg]	90,mm[Hg]
patient1040	210,mm[Hg]	100,mm[Hg]
patient1041	150,mm[Hg]	70,mm[Hg]
patient1042	160,mm[Hg]	80,mm[Hg]
patient1043	140,mm[Hg]	80,mm[Hg]
patient1044	190,mm[Hg]	80,mm[Hg]
patient1045	110,mm[Hg]	70,mm[Hg]
patient1046	160,mm[Hg]	100,mm[Hg]
patient1047	130,mm[Hg]	70,mm[Hg]
patient1048	110,mm[Hg]	80,mm[Hg]
patient1049	210,mm[Hg]	80,mm[Hg]
patient1050	180,mm[Hg]	90,mm[Hg]
patient1051	140,mm[Hg]	90,mm[Hg]
patient1052	160,mm[Hg]	80,mm[Hg]
patient1053	140,mm[Hg]	70,mm[Hg]
patient1054	190,mm[Hg]	90,mm[Hg]
patient1055	160,mm[Hg]	80,mm[Hg]
patient1056	170,mm[Hg]	90,mm[Hg]
patient1057	120,mm[Hg]	60,mm[Hg]
patient1058	170,mm[Hg]	80,mm[Hg]
patient1059	160,mm[Hg]	100,mm[Hg]
patient1060	130,mm[Hg]	70,mm[Hg]
patient1061	130,mm[Hg]	80,mm[Hg]
patient1062	130,mm[Hg]	70,mm[Hg]
patient1063	200,mm[Hg]	70,mm[Hg]
patient1064	160,mm[Hg]	60,mm[Hg]
patient1065	165,mm[Hg]	80,mm[Hg]
patient1066	135,mm[Hg]	85,mm[Hg]
patient1067	162,mm[Hg]	81,mm[Hg]
patient1068	104,mm[Hg]	62,mm[Hg]
patient1069	134,mm[Hg]	71,mm[Hg]
patient1070	151,mm[Hg]	85,mm[Hg]
patient1071	147,mm[Hg]	78,mm[Hg]
patient1072	179,mm[Hg]	82,mm[Hg]
patient1073	149,mm[Hg]	79,mm[Hg]
patient1074	136,mm[Hg]	78,mm[Hg]
patient1075	119,mm[Hg]	64,mm[Hg]
patient1076	149,mm[Hg]	83,mm[Hg]
patient1077	147,mm[Hg]	99,mm[Hg]
patient1078	184,mm[Hg]	104,mm[Hg]
patient1079	149,mm[Hg]	79,mm[Hg]
patient1080	137,mm[Hg]	81,mm[Hg]
patient1081	155,mm[Hg]	87,mm[Hg]
patient1082	168,mm[Hg]	75,mm[Hg]
patient1083	167,mm[Hg]	72,mm[Hg]
patient1084	171,mm[Hg]	98,mm[Hg]
patient1085	179,mm[Hg]	113,mm[Hg]
patient1086	142,mm[Hg]	79,mm[Hg]
patient1087	148,mm[Hg]	92,mm[Hg]
patient1088	145,mm[Hg]	80,mm[Hg]
patient1089	175,mm[Hg]	100,mm[Hg]
patient1090	130,mm[Hg]	90,mm[Hg]
patient1091	145,mm[Hg]	75,mm[Hg]
patient1092	185,mm[Hg]	90,mm[Hg]
patient1093	170,mm[Hg]	90,mm[Hg]
patient1094	150,mm[Hg]	95,mm[Hg]
patient1095	160,mm[Hg]	70,mm[Hg]
patient1096	130,mm[Hg]	70,mm[Hg]
patient1097	125,mm[Hg]	70,mm[Hg]
patient1098	175,mm[Hg]	80,mm[Hg]
patient1099	110,mm[Hg]	60,mm[Hg]
patient1100	155,mm[Hg]	65,mm[Hg]
patient1101	140,mm[Hg]	65,mm[Hg]
patient1102	110,mm[Hg]	80,mm[Hg]
patient1103
patient1104	140,mm[Hg]	80,mm[Hg]
patient1105	145,mm[Hg]	80,mm[Hg]
patient1106	160,mm[Hg]	80,mm[Hg]
patient1107	145,mm[Hg]	70,mm[Hg]
patient1108	178,mm[Hg]	80,mm[Hg]
patient1109	130,mm[Hg]	70,mm[Hg]
patient1110	130,mm[Hg]	80,mm[Hg]
patient1111	130,mm[Hg]	80,mm[Hg]
patient1112	150,mm[Hg]	100,mm[Hg]
patient1113	160,mm[Hg]	80,mm[Hg]
patient1114	150,mm[Hg]	70,mm[Hg]
patient1115	120,mm[Hg]	70,mm[Hg]
patient1116	120,mm[Hg]	70,mm[Hg]
patient1117	165,mm[Hg]	80,mm[Hg]
patient1118	165,mm[Hg]	80,mm[Hg]
patient1119	150,mm[Hg]	80,mm[Hg]
patient1120	160,mm[Hg]	70,mm[Hg]
patient1121	155,mm[Hg]	95,mm[Hg]
patient1122	185,mm[Hg]	70,mm[Hg]
patient1123	125,mm[Hg]	70,mm[Hg]
patient1124	150,mm[Hg]	80,mm[Hg]
patient1125	130,mm[Hg]	80,mm[Hg]
patient1126	130,mm[Hg]	90,mm[Hg]
patient1127	165,mm[Hg]	75,mm[Hg]
patient1128	160,mm[Hg]	95,mm[Hg]
patient1129	170,mm[Hg]	110,mm[Hg]
patient1130	160,mm[Hg]	100,mm[Hg]
patient1131	140,mm[Hg]	80,mm[Hg]
patient1132	120,mm[Hg]	80,mm[Hg]
patient1133	160,mm[Hg]	80,mm[Hg]
patient1134	170,mm[Hg]	80,mm[Hg]
patient1135	146,mm[Hg]	88,mm[Hg]
patient1136	170,mm[Hg]	90,mm[Hg]
patient1137	130,mm[Hg]	70,mm[Hg]
patient1138	180,mm[Hg]	85,mm[Hg]
patient1139	140,mm[Hg]	70,mm[Hg]
patient1140	170,mm[Hg]	100,mm[Hg]
patient1141	170,mm[Hg]	100,mm[Hg]
patient1142	140,mm[Hg]	50,mm[Hg]
patient1143	150,mm[Hg]	80,mm[Hg]
patient1144	140,mm[Hg]	60,mm[Hg]
patient1145	175,mm[Hg]	95,mm[Hg]
patient1146	130,mm[Hg]	105,mm[Hg]
patient1147	160,mm[Hg]	95,mm[Hg]
patient1148	180,mm[Hg]	60,mm[Hg]
patient1149	160,mm[Hg]	90,mm[Hg]
patient1150	150,mm[Hg]	80,mm[Hg]
patient1151	160,mm[Hg]	70,mm[Hg]
patient1152	115,mm[Hg]	80,mm[Hg]
patient1153	180,mm[Hg]	70,mm[Hg]
patient1154	160,mm[Hg]	70,mm[Hg]
patient1155	150,mm[Hg]	90,mm[Hg]
patient1156	150,mm[Hg]	70,mm[Hg]
patient1157	170,mm[Hg]	90,mm[Hg]
patient1158	175,mm[Hg]	60,mm[Hg]
patient1159	195,mm[Hg]	90,mm[Hg]
patient1160	175,mm[Hg]	115,mm[Hg]
patient1161	135,mm[Hg]	85,mm[Hg]
patient1162	160,mm[Hg]	70,mm[Hg]
patient1163	135,mm[Hg]	75,mm[Hg]
patient1164	150,mm[Hg]	60,mm[Hg]
patient1165	130,mm[Hg]	60,mm[Hg]
patient1166	135,mm[Hg]	70,mm[Hg]
patient1167	150,mm[Hg]	85,mm[Hg]
patient1168	180,mm[Hg]	70,mm[Hg]
patient1169	135,mm[Hg]	60,mm[Hg]
patient1170	160,mm[Hg]	90,mm[Hg]
patient1171	180,mm[Hg]	100,mm[Hg]
patient1172	125,mm[Hg]	50,mm[Hg]
patient1173	120,mm[Hg]	75,mm[Hg]
patient1174	190,mm[Hg]	80,mm[Hg]
patient1175	125,mm[Hg]	84,mm[Hg]
patient1176	150,mm[Hg]	77,mm[Hg]
patient1177	138,mm[Hg]	81,mm[Hg]
patient1178	180,mm[Hg]	100,mm[Hg]
patient1179	170,mm[Hg]	75,mm[Hg]
patient1180	113,mm[Hg]	91,mm[Hg]
patient1181	163,mm[Hg]	78,mm[Hg]
patient1182	130,mm[Hg]	80,mm[Hg]
patient1183	145,mm[Hg]	70,mm[Hg]
patient1184	150,mm[Hg]	80,mm[Hg]
patient1185	150,mm[Hg]	90,mm[Hg]
patient1186	140,mm[Hg]	90,mm[Hg]
patient1187	160,mm[Hg]	80,mm[Hg]
patient1188	140,mm[Hg]	80,mm[Hg]
patient1189	160,mm[Hg]	90,mm[Hg]
patient1190	150,mm[Hg]	80,mm[Hg]
patient1191	160,mm[Hg]	90,mm[Hg]
patient1192	125,mm[Hg]	85,mm[Hg]
patient1193	175,mm[Hg]	90,mm[Hg]
patient1194	130,mm[Hg]	60,mm[Hg]
patient1195	155,mm[Hg]	80,mm[Hg]
patient1196	160,mm[Hg]	90,mm[Hg]
patient1197	120,mm[Hg]	80,mm[Hg]
patient1198	140,mm[Hg]	60,mm[Hg]
patient1199	178,mm[Hg]	72,mm[Hg]
patient1200	150,mm[Hg]	70,mm[Hg]
patient1201	150,mm[Hg]	90,mm[Hg]
patient1202	100,mm[Hg]	70,mm[Hg]
patient1203	160,mm[Hg]	75,mm[Hg]
patient1204	145,mm[Hg]	95,mm[Hg]
patient1205	140,mm[Hg]	65,mm[Hg]
patient1206	140,mm[Hg]	90,mm[Hg]
patient1207
patient1208	135,mm[Hg]	52,mm[Hg]
patient1209	132,mm[Hg]	64,mm[Hg]
patient1210	170,mm[Hg]	75,mm[Hg]
patient1211	160,mm[Hg]	90,mm[Hg]
patient1212	170,mm[Hg]	90,mm[Hg]
patient1213	160,mm[Hg]	90,mm[Hg]
patient1214	110,mm[Hg]	60,mm[Hg]
patient1215	140,mm[Hg]	90,mm[Hg]
patient1216	130,mm[Hg]	80,mm[Hg]
patient1217	150,mm[Hg]	80,mm[Hg]
patient1218	160,mm[Hg]	75,mm[Hg]
patient1219	100,mm[Hg]	50,mm[Hg]
patient1220	140,mm[Hg]	80,mm[Hg]
patient1221	140,mm[Hg]	90,mm[Hg]
patient1222	100,mm[Hg]	70,mm[Hg]
patient1223	150,mm[Hg]	60,mm[Hg]
patient1224	120,mm[Hg]	70,mm[Hg]
patient1225	180,mm[Hg]	90,mm[Hg]
patient1226	160,mm[Hg]	90,mm[Hg]
patient1227	160,mm[Hg]	90,mm[Hg]
patient1228	140,mm[Hg]	80,mm[Hg]
patient1229	155,mm[Hg]	100,mm[Hg]
patient1230	190,mm[Hg]	80,mm[Hg]
patient1231	140,mm[Hg]	70,mm[Hg]
patient1232	170,mm[Hg]	60,mm[Hg]
patient1233	180,mm[Hg]	65,mm[Hg]
patient1234	160,mm[Hg]	90,mm[Hg]
patient1235	150,mm[Hg]	90,mm[Hg]
patient1236	130,mm[Hg]	60,mm[Hg]
patient1237	130,mm[Hg]	80,mm[Hg]
patient1238	130,mm[Hg]	100,mm[Hg]
patient1239	140,mm[Hg]	50,mm[Hg]
patient1240	160,mm[Hg]	70,mm[Hg]
patient1241	130,mm[Hg]	70,mm[Hg]
patient1242	165,mm[Hg]	125,mm[Hg]
patient1243	150,mm[Hg]	80,mm[Hg]
patient1244	130,mm[Hg]	80,mm[Hg]
patient1245	130,mm[Hg]	70,mm[Hg]
patient1246	190,mm[Hg]	80,mm[Hg]
patient1247	200,mm[Hg]	100,mm[Hg]
patient1248	170,mm[Hg]	90,mm[Hg]
patient1249	140,mm[Hg]	110,mm[Hg]
patient1250	140,mm[Hg]	100,mm[Hg]
patient1251	145,mm[Hg]	95,mm[Hg]
patient1252	150,mm[Hg]	90,mm[Hg]
patient1253	130,mm[Hg]	70,mm[Hg]
patient1254	135,mm[Hg]	60,mm[Hg]
patient1255	150,mm[Hg]	100,mm[Hg]
patient1256	160,mm[Hg]	90,mm[Hg]
patient1257	120,mm[Hg]	70,mm[Hg]
patient1258	160,mm[Hg]	90,mm[Hg]
patient1259	145,mm[Hg]	85,mm[Hg]
patient1260	190,mm[Hg]	90,mm[Hg]
patient1261	130,mm[Hg]	100,mm[Hg]
patient1262	135,mm[Hg]	80,mm[Hg]
patient1263	185,mm[Hg]	105,mm[Hg]
patient1264	180,mm[Hg]	90,mm[Hg]
patient1265	145,mm[Hg]	85,mm[Hg]
patient1266	150,mm[Hg]	85,mm[Hg]
patient1267	140,mm[Hg]	90,mm[Hg]
patient1268	183,mm[Hg]	95,mm[Hg]
patient1269	150,mm[Hg]	100,mm[Hg]
patient1270
patient1271
patient1272	182,mm[Hg]	80,mm[Hg]
patient1273	160,mm[Hg]	90,mm[Hg]
patient1274	150,mm[Hg]	80,mm[Hg]
patient1275	163,mm[Hg]	104,mm[Hg]
patient1276	150,mm[Hg]	70,mm[Hg]
patient1277	190,mm[Hg]	100,mm[Hg]
patient1278	197,mm[Hg]	90,mm[Hg]
patient1279
patient1280	150,mm[Hg]	90,mm[Hg]
patient1281
patient1282	150,mm[Hg]	80,mm[Hg]
patient1283	130,mm[Hg]	70,mm[Hg]
patient1284	180,mm[Hg]	100,mm[Hg]
patient1285	150,mm[Hg]	80,mm[Hg]
patient1286
patient1287
patient1288	180,mm[Hg]	100,mm[Hg]
patient1289	170,mm[Hg]	100,mm[Hg]
patient1290
patient1291
patient1292	180,mm[Hg]	90,mm[Hg]
patient1293	176,mm[Hg]	90,mm[Hg]
patient1294	165,mm[Hg]	65,mm[Hg]
patient1295	132,mm[Hg]	82,mm[Hg]
patient1296	152,mm[Hg]	87,mm[Hg]
patient1297	150,mm[Hg]	72,mm[Hg]
patient1298	155,mm[Hg]	69,mm[Hg]
patient1299	184,mm[Hg]	105,mm[Hg]
patient1300	156,mm[Hg]	79,mm[Hg]
patient1301	158,mm[Hg]	68,mm[Hg]
patient1302	101,mm[Hg]	33,mm[Hg]
patient1303	190,mm[Hg]	80,mm[Hg]
patient1304	153,mm[Hg]	64,mm[Hg]
patient1305	157,mm[Hg]	51,mm[Hg]
patient1306	112,mm[Hg]	54,mm[Hg]
patient1307	135,mm[Hg]	78,mm[Hg]
patient1308	124,mm[Hg]	78,mm[Hg]
patient1309	170,mm[Hg]	80,mm[Hg]
patient1310	148,mm[Hg]	92,mm[Hg]
patient1311	159,mm[Hg]	87,mm[Hg]
patient1312	118,mm[Hg]	95,mm[Hg]
patient1313	115,mm[Hg]	72,mm[Hg]
patient1314	130,mm[Hg]	90,mm[Hg]
patient1315	220,mm[Hg]	130,mm[Hg]
patient1316	160,mm[Hg]	90,mm[Hg]
patient1317	150,mm[Hg]	90,mm[Hg]
patient1318	180,mm[Hg]	90,mm[Hg]
patient1319	138,mm[Hg]	59,mm[Hg]
patient1320	168,mm[Hg]	74,mm[Hg]
patient1321	140,mm[Hg]	72,mm[Hg]
patient1322	179,mm[Hg]	86,mm[Hg]
patient1323	159,mm[Hg]	72,mm[Hg]
patient1324	210,mm[Hg]	105,mm[Hg]
patient1325	165,mm[Hg]	91,mm[Hg]
patient1326	188,mm[Hg]	98,mm[Hg]
patient1327	180,mm[Hg]	81,mm[Hg]
patient1328	172,mm[Hg]	92,mm[Hg]
patient1329	118,mm[Hg]	65,mm[Hg]
patient1330	190,mm[Hg]	71,mm[Hg]
patient1331	163,mm[Hg]	98,mm[Hg]
patient1332	203,mm[Hg]	102,mm[Hg]
patient1333	175,mm[Hg]	88,mm[Hg]
patient1334	125,mm[Hg]	70,mm[Hg]
patient1335	159,mm[Hg]	74,mm[Hg]
patient1336	149,mm[Hg]	71,mm[Hg]
patient1337	144,mm[Hg]	82,mm[Hg]
patient1338	152,mm[Hg]	96,mm[Hg]
patient1339	160,mm[Hg]	90,mm[Hg]
patient1340	150,mm[Hg]	84,mm[Hg]
patient1341	174,mm[Hg]	86,mm[Hg]
patient1342	132,mm[Hg]	81,mm[Hg]
patient1343	151,mm[Hg]	65,mm[Hg]
patient1344	166,mm[Hg]	93,mm[Hg]
patient1345	138,mm[Hg]	44,mm[Hg]
patient1346	155,mm[Hg]	81,mm[Hg]
patient1347	125,mm[Hg]	80,mm[Hg]
patient1348	149,mm[Hg]	70,mm[Hg]
patient1349	175,mm[Hg]	110,mm[Hg]
patient1350	175,mm[Hg]	90,mm[Hg]
patient1351	170,mm[Hg]	75,mm[Hg]
patient1352	160,mm[Hg]	80,mm[Hg]
patient1353	130,mm[Hg]	80,mm[Hg]
patient1354	120,mm[Hg]	70,mm[Hg]
patient1355	180,mm[Hg]	100,mm[Hg]
patient1356	180,mm[Hg]	90,mm[Hg]
patient1357	180,mm[Hg]	100,mm[Hg]
patient1358	110,mm[Hg]	65,mm[Hg]
patient1359	170,mm[Hg]	100,mm[Hg]
patient1360	180,mm[Hg]	100,mm[Hg]
patient1361	135,mm[Hg]	80,mm[Hg]
patient1362	190,mm[Hg]	100,mm[Hg]
patient1363	190,mm[Hg]	110,mm[Hg]
patient1364	130,mm[Hg]	80,mm[Hg]
patient1365	160,mm[Hg]	90,mm[Hg]
patient1366	180,mm[Hg]	90,mm[Hg]
patient1367	160,mm[Hg]	80,mm[Hg]
patient1368	120,mm[Hg]	70,mm[Hg]
patient1369	110,mm[Hg]	60,mm[Hg]
patient1370	200,mm[Hg]	100,mm[Hg]
patient1371	130,mm[Hg]	80,mm[Hg]
patient1372	160,mm[Hg]	100,mm[Hg]
patient1373	150,mm[Hg]	70,mm[Hg]
patient1374	175,mm[Hg]	90,mm[Hg]
patient1375	150,mm[Hg]	80,mm[Hg]
patient1376	150,mm[Hg]	80,mm[Hg]
patient1377	130,mm[Hg]	80,mm[Hg]
patient1378	200,mm[Hg]	105,mm[Hg]
patient1379	140,mm[Hg]	90,mm[Hg]
patient1380	230,mm[Hg]	120,mm[Hg]
patient1381	170,mm[Hg]	110,mm[Hg]
patient1382	120,mm[Hg]	70,mm[Hg]
patient1383	170,mm[Hg]	100,mm[Hg]
patient1384	130,mm[Hg]	75,mm[Hg]
patient1385	150,mm[Hg]	90,mm[Hg]
patient1386	150,mm[Hg]	90,mm[Hg]
patient1387	150,mm[Hg]	90,mm[Hg]
patient1388	210,mm[Hg]	110,mm[Hg]
patient1389	180,mm[Hg]	80,mm[Hg]
patient1390	135,mm[Hg]	70,mm[Hg]
patient1391	170,mm[Hg]	90,mm[Hg]
patient1392	131,mm[Hg]	68,mm[Hg]
patient1393	166,mm[Hg]	92,mm[Hg]
patient1394	157,mm[Hg]	80,mm[Hg]
patient1395	149,mm[Hg]	94,mm[Hg]
patient1396	143,mm[Hg]	86,mm[Hg]
patient1397	155,mm[Hg]	78,mm[Hg]
patient1398	137,mm[Hg]	68,mm[Hg]
patient1399	158,mm[Hg]	99,mm[Hg]
patient1400	180,mm[Hg]	80,mm[Hg]
patient1401	150,mm[Hg]	80,mm[Hg]
patient1402	136,mm[Hg]	79,mm[Hg]
patient1403	160,mm[Hg]	70,mm[Hg]
patient1404	170,mm[Hg]	90,mm[Hg]
patient1405	180,mm[Hg]	90,mm[Hg]
patient1406	140,mm[Hg]	80,mm[Hg]
patient1407	156,mm[Hg]	97,mm[Hg]
patient1408	157,mm[Hg]	95,mm[Hg]
patient1409	140,mm[Hg]	70,mm[Hg]
patient1410	170,mm[Hg]	100,mm[Hg]
patient1411	134,mm[Hg]	83,mm[Hg]
patient1412
patient1413	130,mm[Hg]	60,mm[Hg]
patient1414	170,mm[Hg]	60,mm[Hg]
patient1415	150,mm[Hg]	96,mm[Hg]
patient1416	150,mm[Hg]	110,mm[Hg]
patient1417
patient1418	110,mm[Hg]	70,mm[Hg]
patient1419	100,mm[Hg]	60,mm[Hg]
patient1420	150,mm[Hg]	80,mm[Hg]
patient1421	145,mm[Hg]	77,mm[Hg]
patient1422	160,mm[Hg]	90,mm[Hg]
patient1423	111,mm[Hg]	80,mm[Hg]
patient1424	160,mm[Hg]	80,mm[Hg]
patient1425	149,mm[Hg]	69,mm[Hg]
patient1426	142,mm[Hg]	64,mm[Hg]
patient1427	166,mm[Hg]	66,mm[Hg]
patient1428	161,mm[Hg]	90,mm[Hg]
patient1429	180,mm[Hg]	90,mm[Hg]
patient1430	180,mm[Hg]	90,mm[Hg]
patient1431	170,mm[Hg]	90,mm[Hg]
patient1432	170,mm[Hg]	95,mm[Hg]
patient1433	166,mm[Hg]	111,mm[Hg]
patient1434	179,mm[Hg]	101,mm[Hg]
patient1435	137,mm[Hg]	78,mm[Hg]
patient1436	166,mm[Hg]	68,mm[Hg]
patient1437	169,mm[Hg]	108,mm[Hg]
patient1438	177,mm[Hg]	92,mm[Hg]
patient1439	177,mm[Hg]	83,mm[Hg]
patient1440	184,mm[Hg]	100,mm[Hg]
patient1441	177,mm[Hg]	97,mm[Hg]
patient1442	183,mm[Hg]	83,mm[Hg]
patient1443	156,mm[Hg]	106,mm[Hg]
patient1444	176,mm[Hg]	92,mm[Hg]
patient1445	176,mm[Hg]	89,mm[Hg]
patient1446	176,mm[Hg]	78,mm[Hg]
patient1447	172,mm[Hg]	80,mm[Hg]
patient1448	184,mm[Hg]	91,mm[Hg]
patient1449	158,mm[Hg]	108,mm[Hg]
patient1450	123,mm[Hg]	52,mm[Hg]
patient1451	171,mm[Hg]	66,mm[Hg]
patient1452	130,mm[Hg]	64,mm[Hg]
patient1453	149,mm[Hg]	91,mm[Hg]
patient1454	188,mm[Hg]	99,mm[Hg]
patient1455	182,mm[Hg]	103,mm[Hg]
patient1456	141,mm[Hg]	69,mm[Hg]
patient1457	146,mm[Hg]	94,mm[Hg]
patient1458	160,mm[Hg]	115,mm[Hg]
patient1459	185,mm[Hg]	98,mm[Hg]
patient1460	189,mm[Hg]	110,mm[Hg]
patient1461	175,mm[Hg]	90,mm[Hg]
patient1462	190,mm[Hg]	110,mm[Hg]
patient1463	152,mm[Hg]	83,mm[Hg]
patient1464	186,mm[Hg]	93,mm[Hg]
patient1465	162,mm[Hg]	85,mm[Hg]
patient1466	168,mm[Hg]	94,mm[Hg]
patient1467	225,mm[Hg]	113,mm[Hg]
patient1468	141,mm[Hg]	94,mm[Hg]
patient1469	135,mm[Hg]	67,mm[Hg]
patient1470	155,mm[Hg]	80,mm[Hg]
patient1471	153,mm[Hg]	90,mm[Hg]
patient1472	148,mm[Hg]	84,mm[Hg]
patient1473	136,mm[Hg]	82,mm[Hg]
patient1474	160,mm[Hg]	87,mm[Hg]
patient1475	200,mm[Hg]	99,mm[Hg]
patient1476	155,mm[Hg]	90,mm[Hg]
patient1477	152,mm[Hg]	100,mm[Hg]
patient1478	161,mm[Hg]	90,mm[Hg]
patient1479	178,mm[Hg]	81,mm[Hg]
patient1480	160,mm[Hg]	87,mm[Hg]
patient1481	154,mm[Hg]	86,mm[Hg]
patient1482	164,mm[Hg]	79,mm[Hg]
patient1483	146,mm[Hg]	78,mm[Hg]
patient1484	179,mm[Hg]	88,mm[Hg]
patient1485	167,mm[Hg]	103,mm[Hg]
patient1486	172,mm[Hg]	105,mm[Hg]
patient1487	139,mm[Hg]	87,mm[Hg]
patient1488	185,mm[Hg]	91,mm[Hg]
patient1489	164,mm[Hg]	97,mm[Hg]
patient1490	175,mm[Hg]	94,mm[Hg]
patient1491	146,mm[Hg]	68,mm[Hg]
patient1492	210,mm[Hg]	101,mm[Hg]
patient1493	115,mm[Hg]	77,mm[Hg]
patient1494	152,mm[Hg]	63,mm[Hg]
patient1495	114,mm[Hg]	74,mm[Hg]
patient1496	160,mm[Hg]	100,mm[Hg]
patient1497	173,mm[Hg]	98,mm[Hg]
patient1498	158,mm[Hg]	67,mm[Hg]
patient1499	133,mm[Hg]	87,mm[Hg]
patient1500	158,mm[Hg]	76,mm[Hg]
patient1501	156,mm[Hg]	88,mm[Hg]
patient1502	208,mm[Hg]	139,mm[Hg]
patient1503	218,mm[Hg]	108,mm[Hg]
patient1504	188,mm[Hg]	10,mm[Hg]
patient1505	203,mm[Hg]	86,mm[Hg]
patient1506	158,mm[Hg]	81,mm[Hg]
patient1507	206,mm[Hg]	78,mm[Hg]
patient1508	141,mm[Hg]	83,mm[Hg]
patient1509	158,mm[Hg]	110,mm[Hg]
patient1510	151,mm[Hg]	104,mm[Hg]
patient1511	178,mm[Hg]	86,mm[Hg]
patient1512	134,mm[Hg]	58,mm[Hg]
patient1513	180,mm[Hg]	92,mm[Hg]
patient1514	179,mm[Hg]	88,mm[Hg]
patient1515	150,mm[Hg]	91,mm[Hg]
patient1516	172,mm[Hg]	91,mm[Hg]
patient1517	154,mm[Hg]	76,mm[Hg]
patient1518	146,mm[Hg]	95,mm[Hg]
patient1519	186,mm[Hg]	99,mm[Hg]
patient1520	127,mm[Hg]	60,mm[Hg]
patient1521	153,mm[Hg]	86,mm[Hg]
patient1522	148,mm[Hg]	98,mm[Hg]
patient1523	180,mm[Hg]	88,mm[Hg]
patient1524	191,mm[Hg]	110,mm[Hg]
patient1525	120,mm[Hg]	71,mm[Hg]
patient1526	186,mm[Hg]	97,mm[Hg]
patient1527	170,mm[Hg]	67,mm[Hg]
patient1528	164,mm[Hg]	94,mm[Hg]
patient1529	138,mm[Hg]	82,mm[Hg]
patient1530	157,mm[Hg]	84,mm[Hg]
patient1531	173,mm[Hg]	79,mm[Hg]
patient1532	157,mm[Hg]	72,mm[Hg]
patient1533	189,mm[Hg]	86,mm[Hg]
patient1534
patient1535	156,mm[Hg]	106,mm[Hg]
patient1536	196,mm[Hg]	98,mm[Hg]
patient1537
patient1538	167,mm[Hg]	105,mm[Hg]
patient1539	163,mm[Hg]	68,mm[Hg]
patient1540	176,mm[Hg]	89,mm[Hg]
patient1541	149,mm[Hg]	70,mm[Hg]
patient1542	153,mm[Hg]	66,mm[Hg]
patient1543	230,mm[Hg]	129,mm[Hg]
patient1544	176,mm[Hg]	96,mm[Hg]
patient1545	107,mm[Hg]	61,mm[Hg]
patient1546	131,mm[Hg]	63,mm[Hg]
patient1547	204,mm[Hg]	110,mm[Hg]
patient1548	186,mm[Hg]	93,mm[Hg]
patient1549	157,mm[Hg]	75,mm[Hg]
patient1550	161,mm[Hg]	71,mm[Hg]
patient1551	183,mm[Hg]	115,mm[Hg]
patient1552	202,mm[Hg]	143,mm[Hg]
patient1553	159,mm[Hg]	83,mm[Hg]
patient1554	205,mm[Hg]	98,mm[Hg]
patient1555	166,mm[Hg]	81,mm[Hg]
patient1556	160,mm[Hg]	99,mm[Hg]
patient1557	151,mm[Hg]	104,mm[Hg]
patient1558	190,mm[Hg]	110,mm[Hg]
patient1559	157,mm[Hg]	70,mm[Hg]
patient1560	173,mm[Hg]	92,mm[Hg]
patient1561	169,mm[Hg]	103,mm[Hg]
patient1562	168,mm[Hg]	86,mm[Hg]
patient1563	170,mm[Hg]	123,mm[Hg]
patient1564	170,mm[Hg]	80,mm[Hg]
patient1565	170,mm[Hg]	70,mm[Hg]
patient1566	130,mm[Hg]	90,mm[Hg]
patient1567	180,mm[Hg]	95,mm[Hg]
patient1568	170,mm[Hg]	80,mm[Hg]
patient1569	170,mm[Hg]	70,mm[Hg]
patient1570	150,mm[Hg]	80,mm[Hg]
patient1571	150,mm[Hg]	70,mm[Hg]
patient1572	150,mm[Hg]	80,mm[Hg]
patient1573	170,mm[Hg]	100,mm[Hg]
patient1574	140,mm[Hg]	80,mm[Hg]
patient1575	120,mm[Hg]	60,mm[Hg]
patient1576	120,mm[Hg]	80,mm[Hg]
patient1577	150,mm[Hg]	80,mm[Hg]
patient1578	140,mm[Hg]	80,mm[Hg]
patient1579	140,mm[Hg]	80,mm[Hg]
patient1580	140,mm[Hg]	70,mm[Hg]
patient1581	150,mm[Hg]	80,mm[Hg]
patient1582	140,mm[Hg]	80,mm[Hg]
patient1583	130,mm[Hg]	60,mm[Hg]
patient1584	140,mm[Hg]	70,mm[Hg]
patient1585	120,mm[Hg]	50,mm[Hg]
patient1586	120,mm[Hg]	85,mm[Hg]
patient1587	120,mm[Hg]	70,mm[Hg]
patient1588	115,mm[Hg]	70,mm[Hg]
patient1589	130,mm[Hg]	70,mm[Hg]
patient1590	130,mm[Hg]	80,mm[Hg]
patient1591	150,mm[Hg]	80,mm[Hg]
patient1592	130,mm[Hg]	80,mm[Hg]
patient1593	151,mm[Hg]	78,mm[Hg]
patient1594	130,mm[Hg]	80,mm[Hg]
patient1595	140,mm[Hg]	80,mm[Hg]
patient1596	120,mm[Hg]	70,mm[Hg]
patient1597	160,mm[Hg]	90,mm[Hg]
patient1598	140,mm[Hg]	80,mm[Hg]
patient1599	140,mm[Hg]	70,mm[Hg]
patient1600	180,mm[Hg]	80,mm[Hg]
patient1601	160,mm[Hg]	70,mm[Hg]
patient1602	198,mm[Hg]	130,mm[Hg]
patient1603	150,mm[Hg]	80,mm[Hg]
patient1604	165,mm[Hg]	105,mm[Hg]
patient1605	170,mm[Hg]	90,mm[Hg]
patient1606	175,mm[Hg]	85,mm[Hg]
patient1607	160,mm[Hg]	70,mm[Hg]
patient1608	150,mm[Hg]	100,mm[Hg]
patient1609	150,mm[Hg]	70,mm[Hg]
patient1610	140,mm[Hg]	90,mm[Hg]
patient1611	155,mm[Hg]	90,mm[Hg]
patient1612	170,mm[Hg]	80,mm[Hg]
patient1613	180,mm[Hg]	80,mm[Hg]
patient1614	145,mm[Hg]	75,mm[Hg]
patient1615	155,mm[Hg]	90,mm[Hg]
patient1616	160,mm[Hg]	80,mm[Hg]
patient1617	145,mm[Hg]	90,mm[Hg]
patient1618	160,mm[Hg]	80,mm[Hg]
patient1619	170,mm[Hg]	85,mm[Hg]
patient1620	155,mm[Hg]	75,mm[Hg]
patient1621	140,mm[Hg]	80,mm[Hg]
patient1622	160,mm[Hg]	75,mm[Hg]
patient1623	182,mm[Hg]	100,mm[Hg]
patient1624	140,mm[Hg]	80,mm[Hg]
patient1625	184,mm[Hg]	79,mm[Hg]
patient1626	152,mm[Hg]	74,mm[Hg]
patient1627	140,mm[Hg]	86,mm[Hg]
patient1628	140,mm[Hg]	70,mm[Hg]
patient1629	150,mm[Hg]	80,mm[Hg]
patient1630	180,mm[Hg]	90,mm[Hg]
patient1631	155,mm[Hg]	82,mm[Hg]
patient1632	170,mm[Hg]	88,mm[Hg]
patient1633	220,mm[Hg]	120,mm[Hg]
patient1634	170,mm[Hg]	80,mm[Hg]
patient1635	145,mm[Hg]	75,mm[Hg]
patient1636	130,mm[Hg]	80,mm[Hg]
patient1637	150,mm[Hg]	80,mm[Hg]
patient1638	150,mm[Hg]	90,mm[Hg]
patient1639	200,mm[Hg]	90,mm[Hg]
patient1640	136,mm[Hg]	80,mm[Hg]
patient1641	126,mm[Hg]	76,mm[Hg]
patient1642	186,mm[Hg]	86,mm[Hg]
patient1643	200,mm[Hg]	80,mm[Hg]
patient1644	170,mm[Hg]	80,mm[Hg]
patient1645	153,mm[Hg]	102,mm[Hg]
patient1646	190,mm[Hg]	90,mm[Hg]
patient1647	140,mm[Hg]	85,mm[Hg]
patient1648	178,mm[Hg]	94,mm[Hg]
patient1649	120,mm[Hg]	80,mm[Hg]
patient1650	133,mm[Hg]	95,mm[Hg]
patient1651	175,mm[Hg]	110,mm[Hg]
patient1652	150,mm[Hg]	90,mm[Hg]
patient1653	166,mm[Hg]	67,mm[Hg]
patient1654	150,mm[Hg]	60,mm[Hg]
patient1655	144,mm[Hg]	90,mm[Hg]
patient1656	180,mm[Hg]	80,mm[Hg]
patient1657	170,mm[Hg]	110,mm[Hg]
patient1658	181,mm[Hg]	75,mm[Hg]
patient1659	110,mm[Hg]	70,mm[Hg]
patient1660	194,mm[Hg]	100,mm[Hg]
patient1661	190,mm[Hg]	100,mm[Hg]
patient1662	140,mm[Hg]	80,mm[Hg]
patient1663	210,mm[Hg]	105,mm[Hg]
patient1664	190,mm[Hg]	120,mm[Hg]
patient1665	179,mm[Hg]	89,mm[Hg]
patient1666	150,mm[Hg]	90,mm[Hg]
patient1667	140,mm[Hg]	80,mm[Hg]
patient1668	120,mm[Hg]	80,mm[Hg]
patient1669	140,mm[Hg]	70,mm[Hg]
patient1670
patient1671	180,mm[Hg]	110,mm[Hg]
patient1672	195,mm[Hg]	60,mm[Hg]
patient1673	140,mm[Hg]	70,mm[Hg]
patient1674	230,mm[Hg]	130,mm[Hg]
patient1675	160,mm[Hg]	80,mm[Hg]
patient1676	140,mm[Hg]	80,mm[Hg]
patient1677	180,mm[Hg]	100,mm[Hg]
patient1678	160,mm[Hg]	80,mm[Hg]
patient1679	136,mm[Hg]	80,mm[Hg]
patient1680	220,mm[Hg]	120,mm[Hg]
patient1681	150,mm[Hg]	80,mm[Hg]
patient1682	120,mm[Hg]	77,mm[Hg]
patient1683	240,mm[Hg]	90,mm[Hg]
patient1684	115,mm[Hg]	80,mm[Hg]
patient1685	155,mm[Hg]	80,mm[Hg]
patient1686	130,mm[Hg]	80,mm[Hg]
patient1687	144,mm[Hg]	90,mm[Hg]
patient1688	150,mm[Hg]	75,mm[Hg]
patient1689	160,mm[Hg]	80,mm[Hg]
patient1690	166,mm[Hg]	74,mm[Hg]
patient1691	240,mm[Hg]	140,mm[Hg]
patient1692	140,mm[Hg]	70,mm[Hg]
patient1693	140,mm[Hg]	70,mm[Hg]
patient1694	215,mm[Hg]	80,mm[Hg]
patient1695	175,mm[Hg]	85,mm[Hg]
patient1696	190,mm[Hg]	100,mm[Hg]
patient1697	130,mm[Hg]	80,mm[Hg]
patient1698	160,mm[Hg]	95,mm[Hg]
patient1699	195,mm[Hg]	100,mm[Hg]
patient1700	160,mm[Hg]	80,mm[Hg]
patient1701	145,mm[Hg]	90,mm[Hg]
patient1702	210,mm[Hg]	110,mm[Hg]
patient1703	180,mm[Hg]	115,mm[Hg]
patient1704	145,mm[Hg]	70,mm[Hg]
patient1705	165,mm[Hg]	80,mm[Hg]
patient1706	170,mm[Hg]	90,mm[Hg]
patient1707	165,mm[Hg]	70,mm[Hg]
patient1708	160,mm[Hg]	80,mm[Hg]
patient1709	204,mm[Hg]	120,mm[Hg]
patient1710	150,mm[Hg]	80,mm[Hg]
patient1711	180,mm[Hg]	100,mm[Hg]
patient1712	185,mm[Hg]	95,mm[Hg]
patient1713	145,mm[Hg]	80,mm[Hg]
patient1714	170,mm[Hg]	70,mm[Hg]
patient1715	140,mm[Hg]	70,mm[Hg]
patient1716	160,mm[Hg]	95,mm[Hg]
patient1717	140,mm[Hg]	80,mm[Hg]
patient1718	170,mm[Hg]	80,mm[Hg]
patient1719	160,mm[Hg]	100,mm[Hg]
patient1720	170,mm[Hg]	90,mm[Hg]
patient1721	150,mm[Hg]	100,mm[Hg]
patient1722	180,mm[Hg]	90,mm[Hg]
patient1723	205,mm[Hg]	115,mm[Hg]
patient1724	140,mm[Hg]	90,mm[Hg]
patient1725	160,mm[Hg]	80,mm[Hg]
patient1726	160,mm[Hg]	80,mm[Hg]
patient1727	150,mm[Hg]	95,mm[Hg]
patient1728	115,mm[Hg]	60,mm[Hg]
patient1729	160,mm[Hg]	80,mm[Hg]
patient1730	160,mm[Hg]	85,mm[Hg]
patient1731	140,mm[Hg]	90,mm[Hg]
patient1732	145,mm[Hg]	80,mm[Hg]
patient1733	125,mm[Hg]	80,mm[Hg]
patient1734	170,mm[Hg]	85,mm[Hg]
patient1735	170,mm[Hg]	95,mm[Hg]
patient1736	160,mm[Hg]	85,mm[Hg]
patient1737	170,mm[Hg]	85,mm[Hg]
patient1738	160,mm[Hg]	90,mm[Hg]
patient1739	130,mm[Hg]	80,mm[Hg]
patient1740	120,mm[Hg]	60,mm[Hg]
patient1741	140,mm[Hg]	80,mm[Hg]
patient1742	170,mm[Hg]	80,mm[Hg]
patient1743	130,mm[Hg]	80,mm[Hg]
patient1744	160,mm[Hg]	80,mm[Hg]
patient1745	165,mm[Hg]	90,mm[Hg]
patient1746	175,mm[Hg]	90,mm[Hg]
patient1747	160,mm[Hg]	80,mm[Hg]
patient1748	160,mm[Hg]	80,mm[Hg]
patient1749	130,mm[Hg]	65,mm[Hg]
patient1750	140,mm[Hg]	85,mm[Hg]
patient1751	180,mm[Hg]	70,mm[Hg]
patient1752	140,mm[Hg]	70,mm[Hg]
patient1753	160,mm[Hg]	85,mm[Hg]
patient1754	157,mm[Hg]	39,mm[Hg]
patient1755	160,mm[Hg]	50,mm[Hg]
patient1756	175,mm[Hg]	110,mm[Hg]
patient1757	165,mm[Hg]	95,mm[Hg]
patient1758	160,mm[Hg]	90,mm[Hg]
patient1759	175,mm[Hg]	95,mm[Hg]
patient1760	135,mm[Hg]	105,mm[Hg]
patient1761	130,mm[Hg]	70,mm[Hg]
patient1762	170,mm[Hg]	85,mm[Hg]
patient1763	130,mm[Hg]	75,mm[Hg]
patient1764	170,mm[Hg]	85,mm[Hg]
patient1765	145,mm[Hg]	90,mm[Hg]
patient1766	130,mm[Hg]	65,mm[Hg]
patient1767	130,mm[Hg]	60,mm[Hg]
patient1768	170,mm[Hg]	105,mm[Hg]
patient1769	170,mm[Hg]	75,mm[Hg]
patient1770	170,mm[Hg]	100,mm[Hg]
patient1771	165,mm[Hg]	85,mm[Hg]
patient1772	140,mm[Hg]	70,mm[Hg]
patient1773	150,mm[Hg]	85,mm[Hg]
patient1774	140,mm[Hg]	65,mm[Hg]
patient1775	167,mm[Hg]	85,mm[Hg]
patient1776	150,mm[Hg]	70,mm[Hg]
patient1777	105,mm[Hg]	75,mm[Hg]
patient1778	125,mm[Hg]	85,mm[Hg]
patient1779	160,mm[Hg]	100,mm[Hg]
patient1780	145,mm[Hg]	85,mm[Hg]
patient1781	155,mm[Hg]	85,mm[Hg]
patient1782	160,mm[Hg]	100,mm[Hg]
patient1783	170,mm[Hg]	60,mm[Hg]
patient1784	170,mm[Hg]	90,mm[Hg]
patient1785	160,mm[Hg]	90,mm[Hg]
patient1786	165,mm[Hg]	90,mm[Hg]
patient1787	145,mm[Hg]	80,mm[Hg]
patient1788	167,mm[Hg]	92,mm[Hg]
patient1789	160,mm[Hg]	75,mm[Hg]
patient1790	165,mm[Hg]	70,mm[Hg]
patient1791	170,mm[Hg]	55,mm[Hg]
patient1792	120,mm[Hg]	80,mm[Hg]
patient1793	150,mm[Hg]	80,mm[Hg]
patient1794
patient1795	177,mm[Hg]	65,mm[Hg]
patient1796	135,mm[Hg]	90,mm[Hg]
patient1797	180,mm[Hg]	100,mm[Hg]
patient1798	160,mm[Hg]	70,mm[Hg]
patient1799	140,mm[Hg]	70,mm[Hg]
patient1800	175,mm[Hg]	80,mm[Hg]
patient1801	165,mm[Hg]	95,mm[Hg]
patient1802
patient1803	170,mm[Hg]	65,mm[Hg]
patient1804	175,mm[Hg]	100,mm[Hg]
patient1805	144,mm[Hg]	102,mm[Hg]
patient1806	165,mm[Hg]	85,mm[Hg]
patient1807	140,mm[Hg]	60,mm[Hg]
patient1808	130,mm[Hg]	70,mm[Hg]
patient1809	155,mm[Hg]	70,mm[Hg]
patient1810	155,mm[Hg]	75,mm[Hg]
patient1811	170,mm[Hg]	80,mm[Hg]
patient1812	140,mm[Hg]	90,mm[Hg]
patient1813	180,mm[Hg]	90,mm[Hg]
patient1814	130,mm[Hg]	95,mm[Hg]
patient1815
patient1816	155,mm[Hg]	80,mm[Hg]
patient1817	153,mm[Hg]	67,mm[Hg]
patient1818	175,mm[Hg]	65,mm[Hg]
patient1819	130,mm[Hg]	85,mm[Hg]
patient1820	177,mm[Hg]	95,mm[Hg]
patient1821	150,mm[Hg]	80,mm[Hg]
patient1822	180,mm[Hg]	85,mm[Hg]
patient1823	130,mm[Hg]	70,mm[Hg]
patient1824
patient1825	160,mm[Hg]	90,mm[Hg]
patient1826	150,mm[Hg]	80,mm[Hg]
patient1827	150,mm[Hg]	95,mm[Hg]
patient1828	125,mm[Hg]	65,mm[Hg]
patient1829	180,mm[Hg]	90,mm[Hg]
patient1830	185,mm[Hg]	120,mm[Hg]
patient1831	175,mm[Hg]	95,mm[Hg]
patient1832	145,mm[Hg]	85,mm[Hg]
patient1833	170,mm[Hg]	85,mm[Hg]
patient1834	170,mm[Hg]	80,mm[Hg]
patient1835	155,mm[Hg]	75,mm[Hg]
patient1836	140,mm[Hg]	90,mm[Hg]
patient1837	170,mm[Hg]	100,mm[Hg]
patient1838	170,mm[Hg]	100,mm[Hg]
patient1839	120,mm[Hg]	80,mm[Hg]
patient1840	165,mm[Hg]	90,mm[Hg]
patient1841	160,mm[Hg]	80,mm[Hg]
patient1842	150,mm[Hg]	80,mm[Hg]
patient1843	174,mm[Hg]	101,mm[Hg]
patient1844	140,mm[Hg]	90,mm[Hg]
patient1845	170,mm[Hg]	80,mm[Hg]
patient1846
patient1847	170,mm[Hg]	85,mm[Hg]
patient1848	155,mm[Hg]	75,mm[Hg]
patient1849	185,mm[Hg]	85,mm[Hg]
patient1850	160,mm[Hg]	95,mm[Hg]
patient1851	170,mm[Hg]	90,mm[Hg]
patient1852	165,mm[Hg]	100,mm[Hg]
patient1853	160,mm[Hg]	85,mm[Hg]
patient1854	190,mm[Hg]	100,mm[Hg]
patient1855	155,mm[Hg]	85,mm[Hg]
patient1856	150,mm[Hg]	90,mm[Hg]
patient1857	120,mm[Hg]	70,mm[Hg]
patient1858	115,mm[Hg]	80,mm[Hg]
patient1859	105,mm[Hg]	45,mm[Hg]
patient1860	130,mm[Hg]	70,mm[Hg]
patient1861	165,mm[Hg]	110,mm[Hg]
patient1862	142,mm[Hg]	77,mm[Hg]
patient1863	165,mm[Hg]	85,mm[Hg]
patient1864	155,mm[Hg]	75,mm[Hg]
patient1865	131,mm[Hg]	90,mm[Hg]
patient1866	150,mm[Hg]	80,mm[Hg]
patient1867	165,mm[Hg]	105,mm[Hg]
patient1868	160,mm[Hg]	105,mm[Hg]
patient1869	160,mm[Hg]	70,mm[Hg]
patient1870	135,mm[Hg]	75,mm[Hg]
patient1871
patient1872	140,mm[Hg]	65,mm[Hg]
patient1873	170,mm[Hg]	80,mm[Hg]
patient1874	160,mm[Hg]	125,mm[Hg]
patient1875	155,mm[Hg]	95,mm[Hg]
patient1876	150,mm[Hg]	80,mm[Hg]
patient1877	170,mm[Hg]	95,mm[Hg]
patient1878	150,mm[Hg]	86,mm[Hg]
patient1879	188,mm[Hg]	100,mm[Hg]
patient1880	165,mm[Hg]	90,mm[Hg]
patient1881	145,mm[Hg]	105,mm[Hg]
patient1882	160,mm[Hg]	95,mm[Hg]
patient1883	160,mm[Hg]	90,mm[Hg]
patient1884	160,mm[Hg]	70,mm[Hg]
patient1885	160,mm[Hg]	90,mm[Hg]
patient1886	145,mm[Hg]	85,mm[Hg]
patient1887	180,mm[Hg]	70,mm[Hg]
patient1888	155,mm[Hg]	80,mm[Hg]
patient1889	170,mm[Hg]	80,mm[Hg]
patient1890	170,mm[Hg]	85,mm[Hg]
patient1891	170,mm[Hg]	107,mm[Hg]
patient1892	176,mm[Hg]	73,mm[Hg]
patient1893	130,mm[Hg]	70,mm[Hg]
patient1894	200,mm[Hg]	105,mm[Hg]
patient1895	140,mm[Hg]	80,mm[Hg]
patient1896	160,mm[Hg]	95,mm[Hg]
patient1897	175,mm[Hg]	110,mm[Hg]
patient1898	185,mm[Hg]	110,mm[Hg]
patient1899	162,mm[Hg]	74,mm[Hg]
patient1900	175,mm[Hg]	110,mm[Hg]
patient1901	155,mm[Hg]	70,mm[Hg]
patient1902	180,mm[Hg]	90,mm[Hg]
patient1903	170,mm[Hg]	95,mm[Hg]
patient1904	150,mm[Hg]	65,mm[Hg]
patient1905	180,mm[Hg]	75,mm[Hg]
patient1906	180,mm[Hg]	106,mm[Hg]
patient1907	145,mm[Hg]	85,mm[Hg]
patient1908	137,mm[Hg]	85,mm[Hg]
patient1909	180,mm[Hg]	90,mm[Hg]
patient1910	175,mm[Hg]	85,mm[Hg]
patient1911	170,mm[Hg]	80,mm[Hg]
patient1912	175,mm[Hg]	75,mm[Hg]
patient1913	180,mm[Hg]	105,mm[Hg]
patient1914	173,mm[Hg]	112,mm[Hg]
patient1915	170,mm[Hg]	90,mm[Hg]
patient1916	165,mm[Hg]	100,mm[Hg]
patient1917	180,mm[Hg]	85,mm[Hg]
patient1918	180,mm[Hg]	90,mm[Hg]
patient1919	175,mm[Hg]	115,mm[Hg]
patient1920	100,mm[Hg]	60,mm[Hg]
patient1921	160,mm[Hg]	100,mm[Hg]
patient1922
patient1923	145,mm[Hg]	70,mm[Hg]
patient1924	145,mm[Hg]	80,mm[Hg]
patient1925	130,mm[Hg]	80,mm[Hg]
patient1926	145,mm[Hg]	95,mm[Hg]
patient1927	155,mm[Hg]	85,mm[Hg]
patient1928	125,mm[Hg]	55,mm[Hg]
patient1929	175,mm[Hg]	90,mm[Hg]
patient1930	120,mm[Hg]	80,mm[Hg]
patient1931	160,mm[Hg]	105,mm[Hg]
patient1932	160,mm[Hg]	95,mm[Hg]
patient1933	170,mm[Hg]	80,mm[Hg]
patient1934	160,mm[Hg]	85,mm[Hg]
patient1935	155,mm[Hg]	85,mm[Hg]
patient1936	137,mm[Hg]	44,mm[Hg]
patient1937	170,mm[Hg]	100,mm[Hg]
patient1938	174,mm[Hg]	94,mm[Hg]
patient1939	149,mm[Hg]	66,mm[Hg]
patient1940	178,mm[Hg]	96,mm[Hg]
patient1941	160,mm[Hg]	90,mm[Hg]
patient1942	140,mm[Hg]	80,mm[Hg]
patient1943	168,mm[Hg]	68,mm[Hg]
patient1944	159,mm[Hg]	74,mm[Hg]
patient1945	160,mm[Hg]	78,mm[Hg]
patient1946	167,mm[Hg]	56,mm[Hg]
patient1947	160,mm[Hg]	85,mm[Hg]
patient1948	110,mm[Hg]	80,mm[Hg]
patient1949	148,mm[Hg]	74,mm[Hg]
patient1950	136,mm[Hg]	76,mm[Hg]
patient1951	149,mm[Hg]	70,mm[Hg]
patient1952
patient1953	150,mm[Hg]	100,mm[Hg]
patient1954	170,mm[Hg]	84,mm[Hg]
patient1955	170,mm[Hg]	90,mm[Hg]
patient1956	132,mm[Hg]	72,mm[Hg]
patient1957
patient1958	150,mm[Hg]	70,mm[Hg]
patient1959	154,mm[Hg]	88,mm[Hg]
patient1960	160,mm[Hg]	90,mm[Hg]
patient1961	148,mm[Hg]	77,mm[Hg]
patient1962	174,mm[Hg]	91,mm[Hg]
patient1963	174,mm[Hg]	104,mm[Hg]
patient1964	156,mm[Hg]	100,mm[Hg]
patient1965	181,mm[Hg]	117,mm[Hg]
patient1966	148,mm[Hg]	49,mm[Hg]
patient1967	167,mm[Hg]	95,mm[Hg]
patient1968	140,mm[Hg]	63,mm[Hg]
patient1969	124,mm[Hg]	89,mm[Hg]
patient1970	172,mm[Hg]	91,mm[Hg]
patient1971	179,mm[Hg]	70,mm[Hg]
patient1972	191,mm[Hg]	90,mm[Hg]
patient1973	150,mm[Hg]	99,mm[Hg]
patient1974	128,mm[Hg]	78,mm[Hg]
patient1975	191,mm[Hg]	111,mm[Hg]
patient1976	157,mm[Hg]	75,mm[Hg]
patient1977	176,mm[Hg]	90,mm[Hg]
patient1978	147,mm[Hg]	91,mm[Hg]
patient1979	167,mm[Hg]	110,mm[Hg]
patient1980	210,mm[Hg]	85,mm[Hg]
patient1981	120,mm[Hg]	60,mm[Hg]
patient1982	172,mm[Hg]	112,mm[Hg]
patient1983	195,mm[Hg]	112,mm[Hg]
patient1984	150,mm[Hg]	86,mm[Hg]
patient1985	180,mm[Hg]	100,mm[Hg]
patient1986	160,mm[Hg]	80,mm[Hg]
patient1987	162,mm[Hg]	89,mm[Hg]
patient1988	150,mm[Hg]	70,mm[Hg]
patient1989	240,mm[Hg]	100,mm[Hg]
patient1990	158,mm[Hg]	88,mm[Hg]
patient1991	150,mm[Hg]	90,mm[Hg]
patient1992	188,mm[Hg]	80,mm[Hg]
patient1993	141,mm[Hg]	78,mm[Hg]
patient1994	105,mm[Hg]	88,mm[Hg]
patient1995	153,mm[Hg]	102,mm[Hg]
patient1996	114,mm[Hg]	68,mm[Hg]
patient1997	170,mm[Hg]	96,mm[Hg]
patient1998	160,mm[Hg]	95,mm[Hg]
patient1999	138,mm[Hg]	78,mm[Hg]
[truncated: 10,047 more rows]
