# Supplementary material for: Applying openEHR’s Guideline Definition Language to the SITS international stroke treatment registry: a European retrospective observational study
Source: BMC Med Inform Decis Mak. 2017 Jan 10;17:7. doi: 10.1186/s12911-016-0401-5 (PMC5223429; doi:10.1186/s12911-016-0401-5)
Supplement: Additional file 6: — Blood Glucose Measurements – contains data on blood glucose values of the 12,046 patients of the 2010–2011 study period. (CSV 271 kb) [file 12911_2016_401_MOESM6_ESM.csv]

ehrId	blood_glucose
patient1	109,mg/dl
patient2	88,mg/dl
patient3	128,mg/dl
patient4	110,mg/dl
patient5	90,mg/dl
patient6	119,mg/dl
patient7	87,mg/dl
patient8	122,mg/dl
patient9	126,mg/dl
patient10	110,mg/dl
patient11	112,mg/dl
patient12	110,mg/dl
patient13	68,mg/dl
patient14	133,mg/dl
patient15	131,mg/dl
patient16
patient17	96,mg/dl
patient18	127,mg/dl
patient19	178,mg/dl
patient20	114,mg/dl
patient21	216,mg/dl
patient22	83,mg/dl
patient23	99,mg/dl
patient24	84,mg/dl
patient25	209,mg/dl
patient26	67,mg/dl
patient27	161,mg/dl
patient28	112,mg/dl
patient29	148,mg/dl
patient30	220,mg/dl
patient31	133,mg/dl
patient32	190,mg/dl
patient33	102,mg/dl
patient34	247,mg/dl
patient35	138,mg/dl
patient36
patient37	104,mg/dl
patient38	203,mg/dl
patient39	93,mg/dl
patient40	97,mg/dl
patient41
patient42	167,mg/dl
patient43	112,mg/dl
patient44	228,mg/dl
patient45	109,mg/dl
patient46	106,mg/dl
patient47	95,mg/dl
patient48	102,mg/dl
patient49	191,mg/dl
patient50	99,mg/dl
patient51	102,mg/dl
patient52	155,mg/dl
patient53	185,mg/dl
patient54	118,mg/dl
patient55	138,mg/dl
patient56	154,mg/dl
patient57	88,mg/dl
patient58	126,mg/dl
patient59	126,mg/dl
patient60	128,mg/dl
patient61	157,mg/dl
patient62	149,mg/dl
patient63	100,mg/dl
patient64	104,mg/dl
patient65	110,mg/dl
patient66	84,mg/dl
patient67	111,mg/dl
patient68
patient69	92,mg/dl
patient70	221,mg/dl
patient71	105,mg/dl
patient72	94,mg/dl
patient73	167,mg/dl
patient74	144,mg/dl
patient75	120,mg/dl
patient76	105,mg/dl
patient77	95,mg/dl
patient78	126,mg/dl
patient79	136,mg/dl
patient80	93,mg/dl
patient81	376,mg/dl
patient82	110,mg/dl
patient83	564,mg/dl
patient84	195,mg/dl
patient85	114,mg/dl
patient86	141,mg/dl
patient87	114,mg/dl
patient88	119,mg/dl
patient89	142,mg/dl
patient90
patient91	81,mg/dl
patient92	80,mg/dl
patient93	117,mg/dl
patient94	118,mg/dl
patient95	148,mg/dl
patient96	100,mg/dl
patient97	163,mg/dl
patient98	110,mg/dl
patient99	169,mg/dl
patient100	88,mg/dl
patient101	130,mg/dl
patient102	136,mg/dl
patient103	123,mg/dl
patient104	121,mg/dl
patient105	129,mg/dl
patient106	95,mg/dl
patient107	79,mg/dl
patient108	106,mg/dl
patient109	136,mg/dl
patient110	107,mg/dl
patient111	127,mg/dl
patient112	272,mg/dl
patient113
patient114	93,mg/dl
patient115	153,mg/dl
patient116	133.2,mg/dl
patient117	135,mg/dl
patient118	133.2,mg/dl
patient119
patient120	133.2,mg/dl
patient121	99,mg/dl
patient122	207,mg/dl
patient123	109.8,mg/dl
patient124	84.6,mg/dl
patient125	144,mg/dl
patient126	135,mg/dl
patient127	88.2,mg/dl
patient128	111.6,mg/dl
patient129	149.4,mg/dl
patient130	271.8,mg/dl
patient131	109.8,mg/dl
patient132
patient133	153,mg/dl
patient134	136.8,mg/dl
patient135	153,mg/dl
patient136	122.4,mg/dl
patient137	313.2,mg/dl
patient138	241.2,mg/dl
patient139	131.4,mg/dl
patient140
patient141	156.6,mg/dl
patient142	136.8,mg/dl
patient143	118.8,mg/dl
patient144	111.6,mg/dl
patient145	109.8,mg/dl
patient146	97.2,mg/dl
patient147	117,mg/dl
patient148	194.4,mg/dl
patient149	104.4,mg/dl
patient150	144,mg/dl
patient151	109.8,mg/dl
patient152	102.6,mg/dl
patient153	154.8,mg/dl
patient154	95.4,mg/dl
patient155	100.8,mg/dl
patient156	95.4,mg/dl
patient157	113.4,mg/dl
patient158	90,mg/dl
patient159	118.8,mg/dl
patient160	102.6,mg/dl
patient161	131.4,mg/dl
patient162	178.2,mg/dl
patient163	169.2,mg/dl
patient164	127.8,mg/dl
patient165	111.6,mg/dl
patient166	77.4,mg/dl
patient167	129.6,mg/dl
patient168	109.8,mg/dl
patient169	115.2,mg/dl
patient170	178.2,mg/dl
patient171	138.6,mg/dl
patient172	178.2,mg/dl
patient173	106.2,mg/dl
patient174	117,mg/dl
patient175	95.4,mg/dl
patient176	127.8,mg/dl
patient177	116.28,mg/dl
patient178	93.6,mg/dl
patient179	187.2,mg/dl
patient180	95.4,mg/dl
patient181	154.8,mg/dl
patient182
patient183	140.4,mg/dl
patient184	237.6,mg/dl
patient185	131.4,mg/dl
patient186	99,mg/dl
patient187
patient188	124.2,mg/dl
patient189	271.8,mg/dl
patient190
patient191
patient192	142.2,mg/dl
patient193	153,mg/dl
patient194	282.6,mg/dl
patient195
patient196	95.4,mg/dl
patient197	131.4,mg/dl
patient198	70.2,mg/dl
patient199	118.8,mg/dl
patient200	106.2,mg/dl
patient201	109.8,mg/dl
patient202	183.6,mg/dl
patient203	198,mg/dl
patient204	142.2,mg/dl
patient205	86.4,mg/dl
patient206	329.4,mg/dl
patient207	216,mg/dl
patient208
patient209	127.8,mg/dl
patient210	198,mg/dl
patient211
patient212	129.6,mg/dl
patient213	113.4,mg/dl
patient214	86.4,mg/dl
patient215
patient216	106.2,mg/dl
patient217	160.2,mg/dl
patient218
patient219
patient220	108,mg/dl
patient221	183.6,mg/dl
patient222	106.2,mg/dl
patient223	100.8,mg/dl
patient224	131.4,mg/dl
patient225	118.8,mg/dl
patient226	124.2,mg/dl
patient227	302.4,mg/dl
patient228
patient229	163.8,mg/dl
patient230	108,mg/dl
patient231	136.8,mg/dl
patient232	133.2,mg/dl
patient233
patient234	88.2,mg/dl
patient235	108,mg/dl
patient236	118.8,mg/dl
patient237	90,mg/dl
patient238	104.4,mg/dl
patient239	93.6,mg/dl
patient240	104.4,mg/dl
patient241	190.8,mg/dl
patient242	133.2,mg/dl
patient243	147.6,mg/dl
patient244
patient245	113.4,mg/dl
patient246
patient247
patient248	126,mg/dl
patient249	86.4,mg/dl
patient250	136.8,mg/dl
patient251	154.8,mg/dl
patient252	129.6,mg/dl
patient253	124.2,mg/dl
patient254
patient255
patient256
patient257	266.4,mg/dl
patient258	124.2,mg/dl
patient259	172.8,mg/dl
patient260	144,mg/dl
patient261	93.6,mg/dl
patient262	192.6,mg/dl
patient263	162,mg/dl
patient264
patient265	99,mg/dl
patient266	205.2,mg/dl
patient267	104.4,mg/dl
patient268	108,mg/dl
patient269	160.2,mg/dl
patient270	111.6,mg/dl
patient271	106.2,mg/dl
patient272	93.6,mg/dl
patient273	138.6,mg/dl
patient274	124.2,mg/dl
patient275	104.4,mg/dl
patient276	133.2,mg/dl
patient277	95.4,mg/dl
patient278	106.2,mg/dl
patient279	198,mg/dl
patient280	99,mg/dl
patient281	113.4,mg/dl
patient282
patient283	95.4,mg/dl
patient284	131.4,mg/dl
patient285	115.2,mg/dl
patient286	113.4,mg/dl
patient287	149.4,mg/dl
patient288	129.6,mg/dl
patient289	117,mg/dl
patient290	131.4,mg/dl
patient291	122.4,mg/dl
patient292	97.2,mg/dl
patient293	111.6,mg/dl
patient294	163.8,mg/dl
patient295	77.4,mg/dl
patient296	99,mg/dl
patient297	117,mg/dl
patient298	106.2,mg/dl
patient299	239.4,mg/dl
patient300	95.4,mg/dl
patient301	261,mg/dl
patient302	172.8,mg/dl
patient303	115.2,mg/dl
patient304	138.6,mg/dl
patient305	203.4,mg/dl
patient306	397.8,mg/dl
patient307	109.8,mg/dl
patient308	99,mg/dl
patient309	142.2,mg/dl
patient310	154.8,mg/dl
patient311	154.8,mg/dl
patient312	126,mg/dl
patient313	129.6,mg/dl
patient314	171,mg/dl
patient315	169.2,mg/dl
patient316	178.2,mg/dl
patient317	108,mg/dl
patient318	138.6,mg/dl
patient319	149.4,mg/dl
patient320	217.8,mg/dl
patient321	102.6,mg/dl
patient322	147.6,mg/dl
patient323	115.2,mg/dl
patient324	165.6,mg/dl
patient325	273.6,mg/dl
patient326	151.2,mg/dl
patient327	102.6,mg/dl
patient328	90,mg/dl
patient329	190.8,mg/dl
patient330	111.6,mg/dl
patient331	118.8,mg/dl
patient332	117,mg/dl
patient333	120.6,mg/dl
patient334	102.6,mg/dl
patient335	169.2,mg/dl
patient336	131.4,mg/dl
patient337	91.8,mg/dl
patient338	149.4,mg/dl
patient339	91.8,mg/dl
patient340	118.8,mg/dl
patient341	113.4,mg/dl
patient342	169.2,mg/dl
patient343	151.2,mg/dl
patient344	144,mg/dl
patient345	167.4,mg/dl
patient346	106.2,mg/dl
patient347	219.6,mg/dl
patient348	163.8,mg/dl
patient349	129.6,mg/dl
patient350	102.6,mg/dl
patient351	158.4,mg/dl
patient352	117,mg/dl
patient353	106.2,mg/dl
patient354	133.2,mg/dl
patient355	122.4,mg/dl
patient356	66.6,mg/dl
patient357	90,mg/dl
patient358	120.6,mg/dl
patient359	138.6,mg/dl
patient360	136.8,mg/dl
patient361	90,mg/dl
patient362	169.2,mg/dl
patient363	108,mg/dl
patient364	118.8,mg/dl
patient365	106.2,mg/dl
patient366	117,mg/dl
patient367	381.6,mg/dl
patient368	126,mg/dl
patient369	126,mg/dl
patient370	131.4,mg/dl
patient371	129.6,mg/dl
patient372	118.8,mg/dl
patient373	97.2,mg/dl
patient374	214.2,mg/dl
patient375	108,mg/dl
patient376	297,mg/dl
patient377	183.6,mg/dl
patient378	199.8,mg/dl
patient379	113.4,mg/dl
patient380	169.2,mg/dl
patient381	91.8,mg/dl
patient382	253.8,mg/dl
patient383	120.6,mg/dl
patient384	106.2,mg/dl
patient385	106.2,mg/dl
patient386	118.8,mg/dl
patient387	113.4,mg/dl
patient388	207,mg/dl
patient389	133.2,mg/dl
patient390	176.4,mg/dl
patient391	133.2,mg/dl
patient392	111.6,mg/dl
patient393	133.2,mg/dl
patient394	81,mg/dl
patient395	243,mg/dl
patient396	196.38,mg/dl
patient397	591.84,mg/dl
patient398	149.58,mg/dl
patient399	116.1,mg/dl
patient400	106.38,mg/dl
patient401	127.26,mg/dl
patient402	104.58,mg/dl
patient403	157.68,mg/dl
patient404	138.78,mg/dl
patient405	144,mg/dl
patient406	104.4,mg/dl
patient407	117,mg/dl
patient408	133.56,mg/dl
patient409	126,mg/dl
patient410	90,mg/dl
patient411	99.36,mg/dl
patient412	241.2,mg/dl
patient413	120.42,mg/dl
patient414	138.42,mg/dl
patient415	103.14,mg/dl
patient416	171,mg/dl
patient417	105.84,mg/dl
patient418	251.1,mg/dl
patient419	122.4,mg/dl
patient420	155.34,mg/dl
patient421	158.4,mg/dl
patient422	95.4,mg/dl
patient423	86.4,mg/dl
patient424	116.64,mg/dl
patient425	147.42,mg/dl
patient426	89.64,mg/dl
patient427	185.58,mg/dl
patient428	140.4,mg/dl
patient429	144,mg/dl
patient430	153,mg/dl
patient431	163.8,mg/dl
patient432
patient433	93.6,mg/dl
patient434	95.4,mg/dl
patient435	102.6,mg/dl
patient436
patient437	158.4,mg/dl
patient438	138.6,mg/dl
patient439	111.6,mg/dl
patient440	160.2,mg/dl
patient441	360,mg/dl
patient442	99,mg/dl
patient443	126,mg/dl
patient444	210.6,mg/dl
patient445	113.4,mg/dl
patient446	144,mg/dl
patient447	120.6,mg/dl
patient448	108,mg/dl
patient449	93.6,mg/dl
patient450	95.4,mg/dl
patient451	93.6,mg/dl
patient452	97.2,mg/dl
patient453	131.4,mg/dl
patient454	140.4,mg/dl
patient455	117,mg/dl
patient456	180,mg/dl
patient457	176.4,mg/dl
patient458	171,mg/dl
patient459	264.6,mg/dl
patient460	122.4,mg/dl
patient461	140.4,mg/dl
patient462	167.4,mg/dl
patient463	126,mg/dl
patient464	90,mg/dl
patient465	109.8,mg/dl
patient466	140.4,mg/dl
patient467	115.2,mg/dl
patient468	99,mg/dl
patient469	165.6,mg/dl
patient470	144,mg/dl
patient471	102.6,mg/dl
patient472	97.2,mg/dl
patient473	136.8,mg/dl
patient474	100.8,mg/dl
patient475	160.2,mg/dl
patient476	149.4,mg/dl
patient477	144.36,mg/dl
patient478	143.64,mg/dl
patient479	153,mg/dl
patient480	152.28,mg/dl
patient481	198,mg/dl
patient482	131.4,mg/dl
patient483	86.4,mg/dl
patient484	95.4,mg/dl
patient485	88.2,mg/dl
patient486	90,mg/dl
patient487	126,mg/dl
patient488	129.6,mg/dl
patient489	115.2,mg/dl
patient490	126,mg/dl
patient491	102.6,mg/dl
patient492	127.8,mg/dl
patient493	221.4,mg/dl
patient494	135,mg/dl
patient495	86.4,mg/dl
patient496	97.2,mg/dl
patient497	118.8,mg/dl
patient498	149.4,mg/dl
patient499	122.4,mg/dl
patient500	91.8,mg/dl
patient501	113.4,mg/dl
patient502	133.2,mg/dl
patient503	109.8,mg/dl
patient504	153,mg/dl
patient505	176.4,mg/dl
patient506	99,mg/dl
patient507	162,mg/dl
patient508	239.4,mg/dl
patient509	147.6,mg/dl
patient510	90,mg/dl
patient511	167.4,mg/dl
patient512	126,mg/dl
patient513	129.6,mg/dl
patient514	138.6,mg/dl
patient515	171,mg/dl
patient516	135,mg/dl
patient517	108,mg/dl
patient518	113.4,mg/dl
patient519	142.2,mg/dl
patient520	122.4,mg/dl
patient521	109.8,mg/dl
patient522	142.2,mg/dl
patient523	126,mg/dl
patient524	88.2,mg/dl
patient525	109.8,mg/dl
patient526	106.2,mg/dl
patient527	126,mg/dl
patient528	91.8,mg/dl
patient529	189,mg/dl
patient530	118.8,mg/dl
patient531	122.4,mg/dl
patient532	140.4,mg/dl
patient533	120.6,mg/dl
patient534	108,mg/dl
patient535	109.8,mg/dl
patient536	151.2,mg/dl
patient537	117,mg/dl
patient538	216,mg/dl
patient539	122.4,mg/dl
patient540	117,mg/dl
patient541	99,mg/dl
patient542	97.2,mg/dl
patient543	93.6,mg/dl
patient544	115.2,mg/dl
patient545	124.2,mg/dl
patient546	190.8,mg/dl
patient547	77.4,mg/dl
patient548	124.2,mg/dl
patient549	145.8,mg/dl
patient550	149.4,mg/dl
patient551	115.2,mg/dl
patient552	138.6,mg/dl
patient553	131.4,mg/dl
patient554	108,mg/dl
patient555	100.8,mg/dl
patient556	136.8,mg/dl
patient557	113.4,mg/dl
patient558	320.4,mg/dl
patient559	86.4,mg/dl
patient560	428.4,mg/dl
patient561	169.2,mg/dl
patient562	108,mg/dl
patient563	120.6,mg/dl
patient564	109.8,mg/dl
patient565	126,mg/dl
patient566	349.2,mg/dl
patient567	185.4,mg/dl
patient568	84.6,mg/dl
patient569	162,mg/dl
patient570	212.4,mg/dl
patient571	138.6,mg/dl
patient572	129.6,mg/dl
patient573	102.6,mg/dl
patient574	160.2,mg/dl
patient575	88.2,mg/dl
patient576	115.2,mg/dl
patient577	120.6,mg/dl
patient578	144,mg/dl
patient579	108,mg/dl
patient580	118.8,mg/dl
patient581	151.2,mg/dl
patient582	198,mg/dl
patient583	102.6,mg/dl
patient584	115.2,mg/dl
patient585	97.2,mg/dl
patient586	349.2,mg/dl
patient587	115.2,mg/dl
patient588	124.2,mg/dl
patient589	133.2,mg/dl
patient590	91.8,mg/dl
patient591	93.6,mg/dl
patient592	93.6,mg/dl
patient593	122.4,mg/dl
patient594	104.4,mg/dl
patient595	117,mg/dl
patient596	153,mg/dl
patient597	145.8,mg/dl
patient598	97.2,mg/dl
patient599	124.2,mg/dl
patient600	122.4,mg/dl
patient601	113.4,mg/dl
patient602	93.6,mg/dl
patient603	118.8,mg/dl
patient604	109.8,mg/dl
patient605	140.4,mg/dl
patient606	109.8,mg/dl
patient607	115.2,mg/dl
patient608	140.4,mg/dl
patient609	165.6,mg/dl
patient610	151.2,mg/dl
patient611	142.2,mg/dl
patient612	190.8,mg/dl
patient613	142.2,mg/dl
patient614	142.2,mg/dl
patient615	174.6,mg/dl
patient616	106.2,mg/dl
patient617	192.6,mg/dl
patient618	122.4,mg/dl
patient619	153,mg/dl
patient620	109.8,mg/dl
patient621	111.6,mg/dl
patient622	111.6,mg/dl
patient623	205.2,mg/dl
patient624	124.2,mg/dl
patient625	340.2,mg/dl
patient626	102.6,mg/dl
patient627	136.8,mg/dl
patient628	136.8,mg/dl
patient629	190.8,mg/dl
patient630	106.2,mg/dl
patient631	214.2,mg/dl
patient632	117.54,mg/dl
patient633	106.02,mg/dl
patient634	146.34,mg/dl
patient635	115.2,mg/dl
patient636	118.8,mg/dl
patient637	154.8,mg/dl
patient638	102.6,mg/dl
patient639	158.4,mg/dl
patient640	203.4,mg/dl
patient641	82.8,mg/dl
patient642	91.8,mg/dl
patient643	104.4,mg/dl
patient644	73.8,mg/dl
patient645	91.8,mg/dl
patient646	93.6,mg/dl
patient647	111.6,mg/dl
patient648	106.2,mg/dl
patient649	120.6,mg/dl
patient650	160.2,mg/dl
patient651	370.8,mg/dl
patient652	131.4,mg/dl
patient653	109.8,mg/dl
patient654	106.2,mg/dl
patient655	156.6,mg/dl
patient656	84.6,mg/dl
patient657	133.2,mg/dl
patient658	131.4,mg/dl
patient659	198,mg/dl
patient660	106.2,mg/dl
patient661	91.8,mg/dl
patient662	104.4,mg/dl
patient663	90,mg/dl
patient664	115.2,mg/dl
patient665	106.2,mg/dl
patient666	109.8,mg/dl
patient667	124.2,mg/dl
patient668	115.2,mg/dl
patient669	167.4,mg/dl
patient670	97.2,mg/dl
patient671	115.2,mg/dl
patient672	70.2,mg/dl
patient673	102.6,mg/dl
patient674	167.4,mg/dl
patient675	165.6,mg/dl
patient676	122.4,mg/dl
patient677	104.4,mg/dl
patient678	131.4,mg/dl
patient679	138.6,mg/dl
patient680	117,mg/dl
patient681	120.6,mg/dl
patient682	104.4,mg/dl
patient683	109.26,mg/dl
patient684	129.78,mg/dl
patient685	126,mg/dl
patient686	111.6,mg/dl
patient687	117.72,mg/dl
patient688	118.8,mg/dl
patient689	523.8,mg/dl
patient690	100.8,mg/dl
patient691	116.1,mg/dl
patient692	127.44,mg/dl
patient693	150.3,mg/dl
patient694	102.6,mg/dl
patient695	122.4,mg/dl
patient696	120.6,mg/dl
patient697	102.6,mg/dl
patient698	135,mg/dl
patient699	90,mg/dl
patient700	144,mg/dl
patient701
patient702	108,mg/dl
patient703	108,mg/dl
patient704	108,mg/dl
patient705	126,mg/dl
patient706	122.4,mg/dl
patient707	113.4,mg/dl
patient708	158.4,mg/dl
patient709	273.6,mg/dl
patient710	144,mg/dl
patient711	129.6,mg/dl
patient712	124.2,mg/dl
patient713
patient714
patient715
patient716
patient717	221.4,mg/dl
patient718	117,mg/dl
patient719
patient720
patient721
patient722
patient723	338.4,mg/dl
patient724	144,mg/dl
patient725
patient726	127.8,mg/dl
patient727	246.6,mg/dl
patient728
patient729	115.2,mg/dl
patient730
patient731
patient732
patient733	109.8,mg/dl
patient734	131.4,mg/dl
patient735	316.8,mg/dl
patient736	104.4,mg/dl
patient737	118.8,mg/dl
patient738	286.2,mg/dl
patient739	117,mg/dl
patient740	196.2,mg/dl
patient741	99,mg/dl
patient742	95.4,mg/dl
patient743	113.4,mg/dl
patient744	100.8,mg/dl
patient745	158.4,mg/dl
patient746
patient747
patient748
patient749	117,mg/dl
patient750	154.8,mg/dl
patient751	97.2,mg/dl
patient752	135,mg/dl
patient753	113.4,mg/dl
patient754	124.2,mg/dl
patient755	115.2,mg/dl
patient756	124.2,mg/dl
patient757	241.2,mg/dl
patient758	154.8,mg/dl
patient759	109.8,mg/dl
patient760	153,mg/dl
patient761
patient762	102.6,mg/dl
patient763	102.6,mg/dl
patient764	154.8,mg/dl
patient765	109.8,mg/dl
patient766	113.4,mg/dl
patient767	210.6,mg/dl
patient768	122.4,mg/dl
patient769	133.2,mg/dl
patient770	138.6,mg/dl
patient771	118.8,mg/dl
patient772	104.4,mg/dl
patient773	194.4,mg/dl
patient774	124.2,mg/dl
patient775	248.4,mg/dl
patient776	115.2,mg/dl
patient777	178.2,mg/dl
patient778	111.6,mg/dl
patient779	117,mg/dl
patient780	118.8,mg/dl
patient781	349.2,mg/dl
patient782	140.4,mg/dl
patient783	169.2,mg/dl
patient784	131.4,mg/dl
patient785	70.2,mg/dl
patient786	156.6,mg/dl
patient787	167.4,mg/dl
patient788	117,mg/dl
patient789	127.8,mg/dl
patient790	95.4,mg/dl
patient791	138.6,mg/dl
patient792	174.6,mg/dl
patient793	142.2,mg/dl
patient794	253.8,mg/dl
patient795	133.2,mg/dl
patient796	111.6,mg/dl
patient797	115.2,mg/dl
patient798	473.4,mg/dl
patient799	131.4,mg/dl
patient800	115.2,mg/dl
patient801	111.6,mg/dl
patient802	192.6,mg/dl
patient803	111.6,mg/dl
patient804	144,mg/dl
patient805	91.8,mg/dl
patient806	93.6,mg/dl
patient807	88.2,mg/dl
patient808	250.2,mg/dl
patient809	154.8,mg/dl
patient810	145.8,mg/dl
patient811	172.08,mg/dl
patient812	199.62,mg/dl
patient813	100.62,mg/dl
patient814	124.74,mg/dl
patient815	190.8,mg/dl
patient816	118.26,mg/dl
patient817	74.34,mg/dl
patient818	94.68,mg/dl
patient819	82.08,mg/dl
patient820	105.48,mg/dl
patient821	346.68,mg/dl
patient822	114.3,mg/dl
patient823	93.6,mg/dl
patient824	124.2,mg/dl
patient825	154.8,mg/dl
patient826	100.8,mg/dl
patient827	196.74,mg/dl
patient828	87.84,mg/dl
patient829	117,mg/dl
patient830	86.4,mg/dl
patient831	120.6,mg/dl
patient832	307.8,mg/dl
patient833	162,mg/dl
patient834	167.4,mg/dl
patient835	122.4,mg/dl
patient836	144,mg/dl
patient837	104.4,mg/dl
patient838	117,mg/dl
patient839	124.2,mg/dl
patient840	109.8,mg/dl
patient841	178.2,mg/dl
patient842	192.6,mg/dl
patient843	99,mg/dl
patient844	257.4,mg/dl
patient845	118.8,mg/dl
patient846	106.2,mg/dl
patient847	102.6,mg/dl
patient848	219.6,mg/dl
patient849	99,mg/dl
patient850	118.8,mg/dl
patient851	151.56,mg/dl
patient852	80.64,mg/dl
patient853	109.8,mg/dl
patient854	120.78,mg/dl
patient855	162.9,mg/dl
patient856	106.56,mg/dl
patient857	354.6,mg/dl
patient858	100.26,mg/dl
patient859	130.14,mg/dl
patient860	130.32,mg/dl
patient861	111.6,mg/dl
patient862	97.92,mg/dl
patient863	89.1,mg/dl
patient864	102.06,mg/dl
patient865	121.68,mg/dl
patient866	239.4,mg/dl
patient867	113.58,mg/dl
patient868	113.58,mg/dl
patient869	101.52,mg/dl
patient870	109.26,mg/dl
patient871	103.32,mg/dl
patient872	121.68,mg/dl
patient873	110.52,mg/dl
patient874	89.46,mg/dl
patient875	83.34,mg/dl
patient876	134.28,mg/dl
patient877	166.14,mg/dl
patient878	129.42,mg/dl
patient879	133.2,mg/dl
patient880	129.42,mg/dl
patient881	123.48,mg/dl
patient882	90,mg/dl
patient883	108,mg/dl
patient884	108,mg/dl
patient885	126,mg/dl
patient886	144,mg/dl
patient887	126,mg/dl
patient888	126,mg/dl
patient889	288,mg/dl
patient890	234,mg/dl
patient891	131.4,mg/dl
patient892	108,mg/dl
patient893	100.8,mg/dl
patient894	140.4,mg/dl
patient895	176.4,mg/dl
patient896	93.6,mg/dl
patient897	126,mg/dl
patient898	126,mg/dl
patient899	113.4,mg/dl
patient900	207,mg/dl
patient901	95.4,mg/dl
patient902	180,mg/dl
patient903	126,mg/dl
patient904	115.2,mg/dl
patient905	234,mg/dl
patient906	104.4,mg/dl
patient907	106.2,mg/dl
patient908	230.4,mg/dl
patient909	145.8,mg/dl
patient910	117,mg/dl
patient911	120.6,mg/dl
patient912	149.4,mg/dl
patient913	99,mg/dl
patient914	169.2,mg/dl
patient915	122.4,mg/dl
patient916	226.8,mg/dl
patient917	120.6,mg/dl
patient918	147.6,mg/dl
patient919	145.8,mg/dl
patient920	102.6,mg/dl
patient921	106.2,mg/dl
patient922	151.2,mg/dl
patient923	118.8,mg/dl
patient924	129.6,mg/dl
patient925	120.6,mg/dl
patient926	127.8,mg/dl
patient927	151.2,mg/dl
patient928	342,mg/dl
patient929	171,mg/dl
patient930	264.6,mg/dl
patient931	113.4,mg/dl
patient932	73.8,mg/dl
patient933	212.4,mg/dl
patient934	113.4,mg/dl
patient935	279,mg/dl
patient936	106.2,mg/dl
patient937	99,mg/dl
patient938	109.8,mg/dl
patient939	108,mg/dl
patient940	279,mg/dl
patient941	174.6,mg/dl
patient942	99,mg/dl
patient943	172.8,mg/dl
patient944	180,mg/dl
patient945	120.6,mg/dl
patient946	223.2,mg/dl
patient947	189,mg/dl
patient948	82.8,mg/dl
patient949	140.4,mg/dl
patient950	102.6,mg/dl
patient951	118.8,mg/dl
patient952	111.6,mg/dl
patient953	90,mg/dl
patient954	187.2,mg/dl
patient955	91.8,mg/dl
patient956	189,mg/dl
patient957	99,mg/dl
patient958	111.6,mg/dl
patient959	120.6,mg/dl
patient960	219.6,mg/dl
patient961	127.8,mg/dl
patient962	113.4,mg/dl
patient963	178.2,mg/dl
patient964	138.6,mg/dl
patient965	109.8,mg/dl
patient966	140.4,mg/dl
patient967	115.2,mg/dl
patient968	118.8,mg/dl
patient969	131.4,mg/dl
patient970	149.4,mg/dl
patient971	106.2,mg/dl
patient972	309.6,mg/dl
patient973	48.6,mg/dl
patient974	120.6,mg/dl
patient975	106.2,mg/dl
patient976	108,mg/dl
patient977	117,mg/dl
patient978	104.4,mg/dl
patient979	145.8,mg/dl
patient980	95.4,mg/dl
patient981	190.8,mg/dl
patient982	115.2,mg/dl
patient983	90,mg/dl
patient984	140.4,mg/dl
patient985	117,mg/dl
patient986	88.2,mg/dl
patient987	127.8,mg/dl
patient988	113.4,mg/dl
patient989	144,mg/dl
patient990	104.4,mg/dl
patient991	156.6,mg/dl
patient992	183.6,mg/dl
patient993	126,mg/dl
patient994	113.4,mg/dl
patient995	135,mg/dl
patient996	104.4,mg/dl
patient997	138.6,mg/dl
patient998	140.4,mg/dl
patient999	100.8,mg/dl
patient1000	235.8,mg/dl
patient1001	102.6,mg/dl
patient1002	111.6,mg/dl
patient1003	162,mg/dl
patient1004	171,mg/dl
patient1005	153,mg/dl
patient1006	136.8,mg/dl
patient1007	102.6,mg/dl
patient1008	86.4,mg/dl
patient1009	113.4,mg/dl
patient1010	149.4,mg/dl
patient1011
patient1012	162,mg/dl
patient1013	88.2,mg/dl
patient1014
patient1015	120.6,mg/dl
patient1016	120.6,mg/dl
patient1017	95.4,mg/dl
patient1018	145.8,mg/dl
patient1019	95.4,mg/dl
patient1020	122.4,mg/dl
patient1021	117,mg/dl
patient1022	95.4,mg/dl
patient1023	126,mg/dl
patient1024	235.8,mg/dl
patient1025	156.6,mg/dl
patient1026	104.4,mg/dl
patient1027	217.8,mg/dl
patient1028	169.2,mg/dl
patient1029	126,mg/dl
patient1030	149.4,mg/dl
patient1031	381.6,mg/dl
patient1032	163.8,mg/dl
patient1033	109.8,mg/dl
patient1034	111.6,mg/dl
patient1035	91.8,mg/dl
patient1036	124.2,mg/dl
patient1037	97.2,mg/dl
patient1038	122.4,mg/dl
patient1039	100.8,mg/dl
patient1040	109.8,mg/dl
patient1041	106.2,mg/dl
patient1042	95.4,mg/dl
patient1043	66.6,mg/dl
patient1044	108,mg/dl
patient1045	104.4,mg/dl
patient1046	91.8,mg/dl
patient1047	138.6,mg/dl
patient1048	270,mg/dl
patient1049	113.4,mg/dl
patient1050	86.4,mg/dl
patient1051	138.6,mg/dl
patient1052	88.2,mg/dl
patient1053	113.4,mg/dl
patient1054	108,mg/dl
patient1055	216,mg/dl
patient1056	203.4,mg/dl
patient1057	126,mg/dl
patient1058	106.2,mg/dl
patient1059	118.8,mg/dl
patient1060	126,mg/dl
patient1061	102.6,mg/dl
patient1062	147.6,mg/dl
patient1063	160.2,mg/dl
patient1064	111.6,mg/dl
patient1065	300.6,mg/dl
patient1066	108,mg/dl
patient1067	90,mg/dl
patient1068	129.6,mg/dl
patient1069	338.4,mg/dl
patient1070	106.2,mg/dl
patient1071	181.8,mg/dl
patient1072	226.8,mg/dl
patient1073	93.6,mg/dl
patient1074	142.2,mg/dl
patient1075	167.4,mg/dl
patient1076	108,mg/dl
patient1077	100.8,mg/dl
patient1078	99,mg/dl
patient1079	109.8,mg/dl
patient1080	138.6,mg/dl
patient1081	118.8,mg/dl
patient1082	88.2,mg/dl
patient1083	102.6,mg/dl
patient1084	88.2,mg/dl
patient1085	82.8,mg/dl
patient1086	84.6,mg/dl
patient1087	108,mg/dl
patient1088	145.8,mg/dl
patient1089	100.8,mg/dl
patient1090	232.2,mg/dl
patient1091	318.6,mg/dl
patient1092	117,mg/dl
patient1093	106.2,mg/dl
patient1094	133.2,mg/dl
patient1095	120.6,mg/dl
patient1096	214.2,mg/dl
patient1097	93.6,mg/dl
patient1098
patient1099
patient1100	109.8,mg/dl
patient1101	104.4,mg/dl
patient1102	151.2,mg/dl
patient1103	104.4,mg/dl
patient1104	109.8,mg/dl
patient1105	145.8,mg/dl
patient1106	171,mg/dl
patient1107	109.8,mg/dl
patient1108	169.2,mg/dl
patient1109	185.4,mg/dl
patient1110	90,mg/dl
patient1111	106.2,mg/dl
patient1112	127.8,mg/dl
patient1113	201.6,mg/dl
patient1114	97.2,mg/dl
patient1115	93.6,mg/dl
patient1116	127.8,mg/dl
patient1117	95.4,mg/dl
patient1118	234,mg/dl
patient1119	138.6,mg/dl
patient1120	180,mg/dl
patient1121	106.2,mg/dl
patient1122	342,mg/dl
patient1123	95.4,mg/dl
patient1124	126,mg/dl
patient1125	140.4,mg/dl
patient1126	120.6,mg/dl
patient1127	117,mg/dl
patient1128	97.2,mg/dl
patient1129	151.2,mg/dl
patient1130	99,mg/dl
patient1131	106.2,mg/dl
patient1132	95.4,mg/dl
patient1133	178.2,mg/dl
patient1134	111.6,mg/dl
patient1135	192.6,mg/dl
patient1136	102.6,mg/dl
patient1137	140.4,mg/dl
patient1138	140.4,mg/dl
patient1139	118.8,mg/dl
patient1140	126,mg/dl
patient1141	118.8,mg/dl
patient1142	158.4,mg/dl
patient1143	140.4,mg/dl
patient1144	144,mg/dl
patient1145	145.8,mg/dl
patient1146	126,mg/dl
patient1147	129.6,mg/dl
patient1148	145.8,mg/dl
patient1149	120.6,mg/dl
patient1150	77.4,mg/dl
patient1151	156.6,mg/dl
patient1152	120.6,mg/dl
patient1153	109.8,mg/dl
patient1154	129.6,mg/dl
patient1155	91.8,mg/dl
patient1156	133.2,mg/dl
patient1157	126,mg/dl
patient1158	109.8,mg/dl
patient1159	104.4,mg/dl
patient1160	117,mg/dl
patient1161	108,mg/dl
patient1162	126,mg/dl
patient1163	111.6,mg/dl
patient1164	171,mg/dl
patient1165	95.4,mg/dl
patient1166	133.2,mg/dl
patient1167	349.2,mg/dl
patient1168	118.8,mg/dl
patient1169	118.8,mg/dl
patient1170	100.8,mg/dl
patient1171	199.8,mg/dl
patient1172	97.2,mg/dl
patient1173	117,mg/dl
patient1174	171,mg/dl
patient1175	120.6,mg/dl
patient1176	147.6,mg/dl
patient1177	172.8,mg/dl
patient1178	117,mg/dl
patient1179	136.8,mg/dl
patient1180	113.4,mg/dl
patient1181	129.6,mg/dl
patient1182	320.4,mg/dl
patient1183	183.6,mg/dl
patient1184	115.2,mg/dl
patient1185	345.6,mg/dl
patient1186	185.4,mg/dl
patient1187	113.4,mg/dl
patient1188	108,mg/dl
patient1189	111.6,mg/dl
patient1190	135,mg/dl
patient1191	118.8,mg/dl
patient1192	140.4,mg/dl
patient1193	288,mg/dl
patient1194	90,mg/dl
patient1195	108,mg/dl
patient1196	145.8,mg/dl
patient1197	120.6,mg/dl
patient1198	122.4,mg/dl
patient1199	104.4,mg/dl
patient1200	106.2,mg/dl
patient1201	118.8,mg/dl
patient1202	113.4,mg/dl
patient1203	162,mg/dl
patient1204	122.4,mg/dl
patient1205	163.8,mg/dl
patient1206	93.6,mg/dl
patient1207	91.8,mg/dl
patient1208	165.6,mg/dl
patient1209	127.8,mg/dl
patient1210	124.2,mg/dl
patient1211	142.2,mg/dl
patient1212	108,mg/dl
patient1213	126,mg/dl
patient1214	104.4,mg/dl
patient1215	109.8,mg/dl
patient1216	111.6,mg/dl
patient1217	133.2,mg/dl
patient1218	147.6,mg/dl
patient1219	102.6,mg/dl
patient1220	104.4,mg/dl
patient1221	158.4,mg/dl
patient1222	140.4,mg/dl
patient1223	124.2,mg/dl
patient1224	106.2,mg/dl
patient1225	142.2,mg/dl
patient1226	115.2,mg/dl
patient1227	192.6,mg/dl
patient1228	104.4,mg/dl
patient1229	115.2,mg/dl
patient1230	261,mg/dl
patient1231	104.4,mg/dl
patient1232	127.8,mg/dl
patient1233	313.2,mg/dl
patient1234
patient1235	149.4,mg/dl
patient1236
patient1237	140.4,mg/dl
patient1238	115.2,mg/dl
patient1239	91.8,mg/dl
patient1240	349.2,mg/dl
patient1241	113.4,mg/dl
patient1242	250.2,mg/dl
patient1243	280.8,mg/dl
patient1244	129.6,mg/dl
patient1245	138.6,mg/dl
patient1246	266.4,mg/dl
patient1247	109.8,mg/dl
patient1248	111.6,mg/dl
patient1249	232.2,mg/dl
patient1250	127.8,mg/dl
patient1251	99,mg/dl
patient1252	216,mg/dl
patient1253	126,mg/dl
patient1254	230.4,mg/dl
patient1255	133.2,mg/dl
patient1256	109.8,mg/dl
patient1257	115.2,mg/dl
patient1258	151.2,mg/dl
patient1259	162,mg/dl
patient1260	383.4,mg/dl
patient1261	165.6,mg/dl
patient1262	129.6,mg/dl
patient1263	198,mg/dl
patient1264	126,mg/dl
patient1265	432,mg/dl
patient1266	108,mg/dl
patient1267	180,mg/dl
patient1268	108,mg/dl
patient1269	162,mg/dl
patient1270
patient1271	126,mg/dl
patient1272
patient1273	90,mg/dl
patient1274	198,mg/dl
patient1275	126,mg/dl
patient1276	108,mg/dl
patient1277	108,mg/dl
patient1278	252,mg/dl
patient1279	108,mg/dl
patient1280	90,mg/dl
patient1281
patient1282
patient1283	108,mg/dl
patient1284	90,mg/dl
patient1285	108,mg/dl
patient1286	198,mg/dl
patient1287	126,mg/dl
patient1288
patient1289	90,mg/dl
patient1290	162,mg/dl
patient1291	180,mg/dl
patient1292	93.6,mg/dl
patient1293	120.6,mg/dl
patient1294	156.6,mg/dl
patient1295	118.8,mg/dl
patient1296	108,mg/dl
patient1297	115.2,mg/dl
patient1298	225,mg/dl
patient1299	286.2,mg/dl
patient1300	199.8,mg/dl
patient1301	104.4,mg/dl
patient1302	135,mg/dl
patient1303	178.2,mg/dl
patient1304	133.2,mg/dl
patient1305	93.6,mg/dl
patient1306	113.4,mg/dl
patient1307	108,mg/dl
patient1308	129.6,mg/dl
patient1309	185.4,mg/dl
patient1310	149.4,mg/dl
patient1311	109.8,mg/dl
patient1312	93.6,mg/dl
patient1313	136.8,mg/dl
patient1314	136.8,mg/dl
patient1315	140.4,mg/dl
patient1316	133.2,mg/dl
patient1317	131.4,mg/dl
patient1318	122.4,mg/dl
patient1319	270,mg/dl
patient1320	124.2,mg/dl
patient1321	97.2,mg/dl
patient1322	118.8,mg/dl
patient1323	111.6,mg/dl
patient1324	99,mg/dl
patient1325	136.8,mg/dl
patient1326	90,mg/dl
patient1327	86.4,mg/dl
patient1328	124.2,mg/dl
patient1329	131.4,mg/dl
patient1330	93.6,mg/dl
patient1331	176.4,mg/dl
patient1332	113.4,mg/dl
patient1333	136.8,mg/dl
patient1334	144,mg/dl
patient1335	108,mg/dl
patient1336	138.6,mg/dl
patient1337	185.4,mg/dl
patient1338	104.4,mg/dl
patient1339	171,mg/dl
patient1340	264.6,mg/dl
patient1341	99,mg/dl
patient1342	135,mg/dl
patient1343	108,mg/dl
patient1344	100.8,mg/dl
patient1345	149.4,mg/dl
patient1346	178.2,mg/dl
patient1347	149.4,mg/dl
patient1348	216,mg/dl
patient1349	138.6,mg/dl
patient1350	124.2,mg/dl
patient1351	135,mg/dl
patient1352	120.6,mg/dl
patient1353	90,mg/dl
patient1354	90,mg/dl
patient1355	126,mg/dl
patient1356	216,mg/dl
patient1357	90,mg/dl
patient1358	108,mg/dl
patient1359	144,mg/dl
patient1360	126,mg/dl
patient1361	126,mg/dl
patient1362	144,mg/dl
patient1363	108,mg/dl
patient1364	108,mg/dl
patient1365	126,mg/dl
patient1366	90,mg/dl
patient1367	126,mg/dl
patient1368	108,mg/dl
patient1369	216,mg/dl
patient1370	108,mg/dl
patient1371	108,mg/dl
patient1372	180,mg/dl
patient1373	126,mg/dl
patient1374	126,mg/dl
patient1375	90,mg/dl
patient1376	90,mg/dl
patient1377	144,mg/dl
patient1378	126,mg/dl
patient1379	126,mg/dl
patient1380	216,mg/dl
patient1381	144,mg/dl
patient1382	144,mg/dl
patient1383	90,mg/dl
patient1384	108,mg/dl
patient1385	108,mg/dl
patient1386	126,mg/dl
patient1387	126,mg/dl
patient1388	108,mg/dl
patient1389	216,mg/dl
patient1390	109.8,mg/dl
patient1391	106.2,mg/dl
patient1392	201.6,mg/dl
patient1393	73.8,mg/dl
patient1394	93.6,mg/dl
patient1395	99,mg/dl
patient1396	108,mg/dl
patient1397	126,mg/dl
patient1398	126,mg/dl
patient1399	126,mg/dl
patient1400	108,mg/dl
patient1401	108,mg/dl
patient1402	126,mg/dl
patient1403	144,mg/dl
patient1404	108,mg/dl
patient1405	90,mg/dl
patient1406	90,mg/dl
patient1407	120.6,mg/dl
patient1408	102.6,mg/dl
patient1409	129.6,mg/dl
patient1410	90,mg/dl
patient1411	102.6,mg/dl
patient1412	160.2,mg/dl
patient1413	129.6,mg/dl
patient1414	100.8,mg/dl
patient1415	167.4,mg/dl
patient1416	108,mg/dl
patient1417	144,mg/dl
patient1418	106.2,mg/dl
patient1419	142.2,mg/dl
patient1420	216,mg/dl
patient1421	142.2,mg/dl
patient1422	109.8,mg/dl
patient1423	113.4,mg/dl
patient1424	108,mg/dl
patient1425	113.4,mg/dl
patient1426	322.2,mg/dl
patient1427	108,mg/dl
patient1428	115.2,mg/dl
patient1429	93.6,mg/dl
patient1430	118.98,mg/dl
patient1431	127.8,mg/dl
patient1432	118.8,mg/dl
patient1433	138.6,mg/dl
patient1434	108,mg/dl
patient1435	84.6,mg/dl
patient1436	122.4,mg/dl
patient1437	99,mg/dl
patient1438	111.6,mg/dl
patient1439	124.2,mg/dl
patient1440	140.4,mg/dl
patient1441	145.8,mg/dl
patient1442	113.4,mg/dl
patient1443	378,mg/dl
patient1444	171,mg/dl
patient1445	165.6,mg/dl
patient1446	115.2,mg/dl
patient1447	133.2,mg/dl
patient1448	91.8,mg/dl
patient1449	108,mg/dl
patient1450	113.4,mg/dl
patient1451	127.8,mg/dl
patient1452	102.6,mg/dl
patient1453	270,mg/dl
patient1454	117,mg/dl
patient1455	205.2,mg/dl
patient1456	129.6,mg/dl
patient1457	115.2,mg/dl
patient1458	93.6,mg/dl
patient1459	97.2,mg/dl
patient1460	163.8,mg/dl
patient1461	93.6,mg/dl
patient1462	122.4,mg/dl
patient1463	163.8,mg/dl
patient1464	102.6,mg/dl
patient1465
patient1466
patient1467	93.6,mg/dl
patient1468	142.2,mg/dl
patient1469	106.2,mg/dl
patient1470	104.4,mg/dl
patient1471
patient1472	113.4,mg/dl
patient1473	113.4,mg/dl
patient1474	201.6,mg/dl
patient1475	180,mg/dl
patient1476
patient1477	122.4,mg/dl
patient1478	90,mg/dl
patient1479	147.6,mg/dl
patient1480	106.2,mg/dl
patient1481	95.4,mg/dl
patient1482
patient1483	99,mg/dl
patient1484
patient1485
patient1486	133.2,mg/dl
patient1487
patient1488
patient1489
patient1490
patient1491	131.4,mg/dl
patient1492	91.8,mg/dl
patient1493	154.8,mg/dl
patient1494	104.4,mg/dl
patient1495	149.4,mg/dl
patient1496	135,mg/dl
patient1497	117,mg/dl
patient1498	160.2,mg/dl
patient1499
patient1500	115.2,mg/dl
patient1501	145.8,mg/dl
patient1502	106.2,mg/dl
patient1503	136.8,mg/dl
patient1504	126,mg/dl
patient1505	239.4,mg/dl
patient1506	100.8,mg/dl
patient1507	113.4,mg/dl
patient1508	115.2,mg/dl
patient1509	72,mg/dl
patient1510	196.2,mg/dl
patient1511	104.4,mg/dl
patient1512
patient1513	133.2,mg/dl
patient1514	126,mg/dl
patient1515	214.2,mg/dl
patient1516	118.8,mg/dl
patient1517	307.8,mg/dl
patient1518	151.2,mg/dl
patient1519	118.8,mg/dl
patient1520
patient1521	145.8,mg/dl
patient1522	113.4,mg/dl
patient1523	149.4,mg/dl
patient1524	109.8,mg/dl
patient1525	90,mg/dl
patient1526	118.8,mg/dl
patient1527
patient1528
patient1529	118.8,mg/dl
patient1530	122.4,mg/dl
patient1531	97.2,mg/dl
patient1532
patient1533
patient1534
patient1535	140.4,mg/dl
patient1536	171,mg/dl
patient1537
patient1538	185.4,mg/dl
patient1539	324,mg/dl
patient1540	138.6,mg/dl
patient1541	237.6,mg/dl
patient1542	127.8,mg/dl
patient1543	122.4,mg/dl
patient1544	138.6,mg/dl
patient1545	181.8,mg/dl
patient1546	111.6,mg/dl
patient1547	136.8,mg/dl
patient1548	221.4,mg/dl
patient1549	122.4,mg/dl
patient1550	144,mg/dl
patient1551	162,mg/dl
patient1552	149.4,mg/dl
patient1553	99,mg/dl
patient1554	122.4,mg/dl
patient1555	118.8,mg/dl
patient1556	250.2,mg/dl
patient1557	135,mg/dl
patient1558	90,mg/dl
patient1559	180,mg/dl
patient1560	183.6,mg/dl
patient1561	136.8,mg/dl
patient1562	106.2,mg/dl
patient1563	136.8,mg/dl
patient1564	90,mg/dl
patient1565	108,mg/dl
patient1566	90,mg/dl
patient1567	90,mg/dl
patient1568	90,mg/dl
patient1569	126,mg/dl
patient1570	108,mg/dl
patient1571	90,mg/dl
patient1572	144,mg/dl
patient1573	90,mg/dl
patient1574	72,mg/dl
patient1575	72,mg/dl
patient1576	72,mg/dl
patient1577	90,mg/dl
patient1578	72,mg/dl
patient1579	72,mg/dl
patient1580
patient1581	90,mg/dl
patient1582	252,mg/dl
patient1583	126,mg/dl
patient1584	126,mg/dl
patient1585	90,mg/dl
patient1586	90,mg/dl
patient1587	72,mg/dl
patient1588	106.2,mg/dl
patient1589	324,mg/dl
patient1590	108,mg/dl
patient1591	90,mg/dl
patient1592	126,mg/dl
patient1593
patient1594	108,mg/dl
patient1595	198,mg/dl
patient1596	180,mg/dl
patient1597	126,mg/dl
patient1598	90,mg/dl
patient1599	216,mg/dl
patient1600	79.2,mg/dl
patient1601	126,mg/dl
patient1602
patient1603	126,mg/dl
patient1604	108,mg/dl
patient1605	91.8,mg/dl
patient1606	216,mg/dl
patient1607	108,mg/dl
patient1608	145.8,mg/dl
patient1609	115.2,mg/dl
patient1610	147.6,mg/dl
patient1611	149.4,mg/dl
patient1612	138.6,mg/dl
patient1613	156.6,mg/dl
patient1614	109.8,mg/dl
patient1615	140.4,mg/dl
patient1616	183.6,mg/dl
patient1617	167.4,mg/dl
patient1618	109.8,mg/dl
patient1619	158.4,mg/dl
patient1620	88.2,mg/dl
patient1621	120.6,mg/dl
patient1622	120.6,mg/dl
patient1623	158.4,mg/dl
patient1624	248.4,mg/dl
patient1625	297,mg/dl
patient1626	111.6,mg/dl
patient1627	122.4,mg/dl
patient1628	185.4,mg/dl
patient1629	169.2,mg/dl
patient1630	153,mg/dl
patient1631	111.6,mg/dl
patient1632	75.6,mg/dl
patient1633	198,mg/dl
patient1634	108,mg/dl
patient1635	216,mg/dl
patient1636	144,mg/dl
patient1637	162,mg/dl
patient1638
patient1639
patient1640
patient1641	108,mg/dl
patient1642	144,mg/dl
patient1643	108,mg/dl
patient1644	126,mg/dl
patient1645	90,mg/dl
patient1646	108,mg/dl
patient1647	108,mg/dl
patient1648	129.6,mg/dl
patient1649	108,mg/dl
patient1650	108,mg/dl
patient1651	144,mg/dl
patient1652	126,mg/dl
patient1653	126,mg/dl
patient1654	108,mg/dl
patient1655	126,mg/dl
patient1656	90,mg/dl
patient1657	126,mg/dl
patient1658	90,mg/dl
patient1659	90,mg/dl
patient1660	108,mg/dl
patient1661	162,mg/dl
patient1662	108,mg/dl
patient1663	108,mg/dl
patient1664	126,mg/dl
patient1665	90,mg/dl
patient1666	108,mg/dl
patient1667	90,mg/dl
patient1668	198,mg/dl
patient1669	108,mg/dl
patient1670	378,mg/dl
patient1671
patient1672	108,mg/dl
patient1673	180,mg/dl
patient1674	126,mg/dl
patient1675	126,mg/dl
patient1676	144,mg/dl
patient1677	126,mg/dl
patient1678	126,mg/dl
patient1679	144,mg/dl
patient1680	144,mg/dl
patient1681	108,mg/dl
patient1682	144,mg/dl
patient1683	126,mg/dl
patient1684	126,mg/dl
patient1685	126,mg/dl
patient1686	126,mg/dl
patient1687	108,mg/dl
patient1688	108,mg/dl
patient1689	108,mg/dl
patient1690	108,mg/dl
patient1691	144,mg/dl
patient1692	144,mg/dl
patient1693	108,mg/dl
patient1694	126,mg/dl
patient1695	142.2,mg/dl
patient1696	271.44,mg/dl
patient1697	137.34,mg/dl
patient1698	129.6,mg/dl
patient1699	131.4,mg/dl
patient1700	90.36,mg/dl
patient1701	96.12,mg/dl
patient1702	144.54,mg/dl
patient1703	142.2,mg/dl
patient1704	396,mg/dl
patient1705	145.8,mg/dl
patient1706	113.4,mg/dl
patient1707	124.2,mg/dl
patient1708
patient1709	136.8,mg/dl
patient1710	142.2,mg/dl
patient1711	255.6,mg/dl
patient1712	153,mg/dl
patient1713	104.4,mg/dl
patient1714	208.8,mg/dl
patient1715	113.4,mg/dl
patient1716	95.4,mg/dl
patient1717	109.8,mg/dl
patient1718	117,mg/dl
patient1719
patient1720	135,mg/dl
patient1721	201.6,mg/dl
patient1722	108,mg/dl
patient1723	115.2,mg/dl
patient1724	111.6,mg/dl
patient1725	126,mg/dl
patient1726	178.2,mg/dl
patient1727	239.4,mg/dl
patient1728	145.8,mg/dl
patient1729
patient1730	131.4,mg/dl
patient1731	142.2,mg/dl
patient1732	121.14,mg/dl
patient1733	117.9,mg/dl
patient1734	110.88,mg/dl
patient1735	122.22,mg/dl
patient1736	135.36,mg/dl
patient1737	93.42,mg/dl
patient1738	124.92,mg/dl
patient1739	96.48,mg/dl
patient1740	107.1,mg/dl
patient1741	233.28,mg/dl
patient1742	146.16,mg/dl
patient1743	95.04,mg/dl
patient1744	99.36,mg/dl
patient1745	136.98,mg/dl
patient1746	145.8,mg/dl
patient1747	108,mg/dl
patient1748	133.2,mg/dl
patient1749	118.8,mg/dl
patient1750	302.4,mg/dl
patient1751	111.6,mg/dl
patient1752	136.8,mg/dl
patient1753	118.8,mg/dl
patient1754	108,mg/dl
patient1755	122.4,mg/dl
patient1756	108,mg/dl
patient1757	104.4,mg/dl
patient1758	122.4,mg/dl
patient1759	115.2,mg/dl
patient1760	241.2,mg/dl
patient1761	117,mg/dl
patient1762	120.6,mg/dl
patient1763	217.8,mg/dl
patient1764	120.6,mg/dl
patient1765	109.8,mg/dl
patient1766	138.6,mg/dl
patient1767	129.6,mg/dl
patient1768	135,mg/dl
patient1769	118.8,mg/dl
patient1770	122.4,mg/dl
patient1771	104.4,mg/dl
patient1772	145.8,mg/dl
patient1773	129.6,mg/dl
patient1774	145.8,mg/dl
patient1775	171,mg/dl
patient1776	111.6,mg/dl
patient1777	99,mg/dl
patient1778	106.2,mg/dl
patient1779	225,mg/dl
patient1780	115.2,mg/dl
patient1781	138.6,mg/dl
patient1782	226.8,mg/dl
patient1783	135,mg/dl
patient1784	113.4,mg/dl
patient1785	106.2,mg/dl
patient1786	185.4,mg/dl
patient1787	126,mg/dl
patient1788	135,mg/dl
patient1789	138.6,mg/dl
patient1790	109.8,mg/dl
patient1791	166,mg/dl
patient1792	88,mg/dl
patient1793	101,mg/dl
patient1794	131,mg/dl
patient1795	72,mg/dl
patient1796	133,mg/dl
patient1797	106,mg/dl
patient1798	142,mg/dl
patient1799	101,mg/dl
patient1800	110,mg/dl
patient1801	250,mg/dl
patient1802	88,mg/dl
patient1803	173,mg/dl
patient1804	211,mg/dl
patient1805	99,mg/dl
patient1806	93,mg/dl
patient1807	142,mg/dl
patient1808	153,mg/dl
patient1809	135,mg/dl
patient1810	119,mg/dl
patient1811	157,mg/dl
patient1812	124,mg/dl
patient1813	324,mg/dl
patient1814	112,mg/dl
patient1815
patient1816	140,mg/dl
patient1817	137,mg/dl
patient1818	92,mg/dl
patient1819	151,mg/dl
patient1820	108,mg/dl
patient1821	158,mg/dl
patient1822	121,mg/dl
patient1823	106,mg/dl
patient1824	119,mg/dl
patient1825	108,mg/dl
patient1826	195,mg/dl
patient1827	126,mg/dl
patient1828	101,mg/dl
patient1829	103,mg/dl
patient1830	86,mg/dl
patient1831	164,mg/dl
patient1832	99,mg/dl
patient1833	117,mg/dl
patient1834	200,mg/dl
patient1835	119,mg/dl
patient1836	117,mg/dl
patient1837	151,mg/dl
patient1838	155,mg/dl
patient1839	104,mg/dl
patient1840	88,mg/dl
patient1841	234,mg/dl
patient1842
patient1843	140,mg/dl
patient1844	103,mg/dl
patient1845	131,mg/dl
patient1846	162,mg/dl
patient1847	202,mg/dl
patient1848	103,mg/dl
patient1849	245,mg/dl
patient1850	171,mg/dl
patient1851	187,mg/dl
patient1852	135,mg/dl
patient1853	110,mg/dl
patient1854	94,mg/dl
patient1855	158,mg/dl
patient1856	124,mg/dl
patient1857	128,mg/dl
patient1858	160,mg/dl
patient1859	189,mg/dl
patient1860	88,mg/dl
patient1861	146,mg/dl
patient1862	166,mg/dl
patient1863	135,mg/dl
patient1864	97,mg/dl
patient1865	135,mg/dl
patient1866	113,mg/dl
patient1867
patient1868	115,mg/dl
patient1869	97,mg/dl
patient1870	187,mg/dl
patient1871	126,mg/dl
patient1872	175,mg/dl
patient1873	124,mg/dl
patient1874	113,mg/dl
patient1875	130,mg/dl
patient1876	81,mg/dl
patient1877	106,mg/dl
patient1878	101,mg/dl
patient1879	122,mg/dl
patient1880	175,mg/dl
patient1881	103,mg/dl
patient1882	108,mg/dl
patient1883	81,mg/dl
patient1884	104,mg/dl
patient1885	92,mg/dl
patient1886	131,mg/dl
patient1887	99,mg/dl
patient1888	95,mg/dl
patient1889	146,mg/dl
patient1890	153,mg/dl
patient1891	108,mg/dl
patient1892	170,mg/dl
patient1893	222,mg/dl
patient1894	104,mg/dl
patient1895	95,mg/dl
patient1896	90,mg/dl
patient1897	121,mg/dl
patient1898	155,mg/dl
patient1899	88,mg/dl
patient1900	104,mg/dl
patient1901	126,mg/dl
patient1902	97,mg/dl
patient1903	110,mg/dl
patient1904	169,mg/dl
patient1905	83,mg/dl
patient1906	158,mg/dl
patient1907	97,mg/dl
patient1908	95,mg/dl
patient1909	126,mg/dl
patient1910	86,mg/dl
patient1911	117,mg/dl
patient1912	113,mg/dl
patient1913	158,mg/dl
patient1914	108,mg/dl
patient1915	223,mg/dl
patient1916	108,mg/dl
patient1917	110,mg/dl
patient1918	121,mg/dl
patient1919	166,mg/dl
patient1920	137,mg/dl
patient1921	99,mg/dl
patient1922
patient1923	94,mg/dl
patient1924	137,mg/dl
patient1925	63,mg/dl
patient1926	83,mg/dl
patient1927	95,mg/dl
patient1928	205,mg/dl
patient1929	104,mg/dl
patient1930	101,mg/dl
patient1931	104,mg/dl
patient1932	104,mg/dl
patient1933	104,mg/dl
patient1934	137,mg/dl
patient1935	131,mg/dl
patient1936	133,mg/dl
patient1937	131,mg/dl
patient1938	126,mg/dl
patient1939	102,mg/dl
patient1940	112,mg/dl
patient1941	290,mg/dl
patient1942	136,mg/dl
patient1943	321,mg/dl
patient1944	139,mg/dl
patient1945	68,mg/dl
patient1946	171,mg/dl
patient1947	151,mg/dl
patient1948
patient1949	191,mg/dl
patient1950	116,mg/dl
patient1951	97,mg/dl
patient1952	128,mg/dl
patient1953	147,mg/dl
patient1954	208,mg/dl
patient1955	113,mg/dl
patient1956
patient1957	97,mg/dl
patient1958	239,mg/dl
patient1959	168,mg/dl
patient1960	247,mg/dl
patient1961	98,mg/dl
patient1962	148,mg/dl
patient1963	179,mg/dl
patient1964	127,mg/dl
patient1965	113,mg/dl
patient1966	235,mg/dl
patient1967	116,mg/dl
patient1968	100,mg/dl
patient1969	179,mg/dl
patient1970	103,mg/dl
patient1971	197,mg/dl
patient1972	119,mg/dl
patient1973	106,mg/dl
patient1974	95,mg/dl
patient1975	204,mg/dl
patient1976	122,mg/dl
patient1977	115,mg/dl
patient1978	90,mg/dl
patient1979	183,mg/dl
patient1980	186,mg/dl
patient1981	147,mg/dl
patient1982	152,mg/dl
patient1983	228,mg/dl
patient1984	56,mg/dl
patient1985	117,mg/dl
patient1986	77,mg/dl
patient1987	212,mg/dl
patient1988	131,mg/dl
patient1989	87,mg/dl
patient1990	113,mg/dl
patient1991	104,mg/dl
patient1992
patient1993	100,mg/dl
patient1994	305,mg/dl
patient1995	93,mg/dl
patient1996	142,mg/dl
patient1997	99,mg/dl
patient1998	111,mg/dl
patient1999	211,mg/dl
[truncated: 10,047 more rows]
